# Supplementary material for: 5-Cyclo­pentyl-2-methyl-3-(3-methyl­phenyl­sulfon­yl)-1-benzo­furan
Source: Acta Crystallogr Sect E Struct Rep Online. 2014 Mar 26;70(Pt 4):o481. doi: 10.1107/S1600536814006187 (PMC3998559; doi:10.1107/S1600536814006187)
Supplement: Supplementary file 1 [file e-70-0o481-sup1.cif]

##############################################################################
#                                                                            #
# This CIF contains the data in a paper accepted for publication in          #
# Acta Crystallographica Section E. It conforms to the requirements of       #
# Notes for Authors for Acta Crystallographica Section E, and has been       #
# peer reviewed under the auspices of the IUCr Commission on Journals.       #
#                                                                            #
# Full details of the Crystallographic Information File format               #
# are given in the paper "The Crystallographic Information File (CIF):       #
# a New Standard Archive File for Crystallography" by S. R. Hall, F. H.      #
# Allen and I. D. Brown [Acta Cryst. (1991), A47, 655-685].                  #
#                                                                            #
# The current version of the core CIF dictionary is obtainable from          #
# ftp://ftp.iucr.org/pub/cif_core.dic.                                       #
#                                                                            #
# Software is freely available for graphical display of the structure(s)     #
# in this CIF. For information consult the CIF software page                 #
# http://www.iucr.org/resources/cif/software.                                #
#                                                                            #
# This file may be used for bona fide research purposes within the           #
# scientific community so long as proper attribution is given to the journal # 
# article from which it was obtained.                                        #
#                                                                            #
##############################################################################
data_I
_database_code_depnum_ccdc_archive 'CCDC 992719'
_audit_creation_method     'form.cif (version 2.0)'
_journal_data_validation_number     ?
_journal_date_recd_electronic     2014-03-12
_journal_date_accepted     2014-03-20
_journal_name_full     'Acta Crystallographica, Section E'
_journal_year     2014
_journal_volume     70
_journal_issue      4
_journal_page_first     o481
_journal_page_last     o481
_journal_paper_category     QO
_journal_paper_doi     10.1107/S1600536814006187
_journal_coeditor_code     LD2123
_publ_contact_author_name     'Prof. Uk Lee'
_publ_contact_author_address
;
 Department of Chemistry, Pukyong National University, 599-1 Daeyeon 3-dong
 Nam-gu, Busan 608-737, Republic of Korea
;
_publ_contact_author_email     'uklee@pknu.ac.kr'
_publ_contact_author_fax     '+82-51-629-5583'
_publ_contact_author_phone     '+82-51-629-5596'
_publ_section_title
;
5-Cyclopentyl-2-methyl-3-(3-methylphenylsulfonyl)-1-benzofuran
;
loop_
    _publ_author_name
    _publ_author_address
    'Choi, Hong Dae'
;
 Department of Chemistry, Dongeui University, San 24 Kaya-dong
 Busanjin-gu, Busan 614-714, Republic of Korea
;
    'Seo, Pil Ja'
;
 Department of Chemistry, Dongeui University, San 24 Kaya-dong
 Busanjin-gu, Busan 614-714, Republic of Korea
;
    'Lee, Uk'
;
 Department of Chemistry, Pukyong National University,
 599-1 Daeyeon 3-dong
 Nam-gu, Busan 608-737, Republic of Korea
;
_publ_section_synopsis     .
_chemical_name_systematic
;
5-Cyclopentyl-2-methyl-3-(3-methylphenylsulfonyl)-1-benzofuran
;
_chemical_name_common     ?
_chemical_formula_moiety     'C21 H22 O3 S'
_chemical_formula_sum     'C21 H22 O3 S'
_chemical_formula_iupac     'C21 H22 O3 S'
_chemical_formula_weight     354.45
_chemical_melting_point_gt     418
_chemical_melting_point_lt     417
_symmetry_cell_setting     orthorhombic
_symmetry_space_group_name_H-M     'P n a 21'
_symmetry_space_group_name_Hall     'P 2c -2n'
loop_
    _symmetry_equiv_pos_as_xyz
    'x, y, z'
    '-x, -y, z+1/2'
    '-x+1/2, y+1/2, z+1/2'
    'x+1/2, -y+1/2, z'
_cell_length_a     18.2293(7)
_cell_length_b     6.1955(3)
_cell_length_c     15.9471(8)
_cell_angle_alpha     90.00
_cell_angle_beta     90.00
_cell_angle_gamma     90.00
_cell_volume     1801.06(14)
_cell_formula_units_Z     4
_cell_measurement_reflns_used     3275
_cell_measurement_theta_min     2.57
_cell_measurement_theta_max     28.03
_cell_measurement_temperature     173(2)
_exptl_crystal_description     'block'
_exptl_crystal_colour     'colourless'
_exptl_crystal_size_max     0.58
_exptl_crystal_size_mid     0.20
_exptl_crystal_size_min     0.14
_exptl_crystal_density_diffrn     1.307
_exptl_crystal_density_meas     ?
_exptl_crystal_density_method     'not measured'
_exptl_crystal_F_000     752
_exptl_absorpt_coefficient_mu     0.196
_exptl_absorpt_correction_type     multi-scan
_exptl_absorpt_process_details     '(<i>SADABS</i>; Bruker, 2009)'
_exptl_absorpt_correction_T_min     0.6827
_exptl_absorpt_correction_T_max     0.7457
_exptl_special_details     ?
_diffrn_ambient_temperature     173(2)
_diffrn_radiation_type     MoK\a
_diffrn_radiation_wavelength     0.71073
_diffrn_radiation_source     'rotating anode'
_diffrn_radiation_monochromator     'graphite multilayer'
_diffrn_measurement_device_type     'Bruker SMART APEXII CCD'
_diffrn_measurement_method     '\f and \w scans'
_diffrn_detector_area_resol_mean     10.0
_diffrn_reflns_number     9604
_diffrn_reflns_av_R_equivalents     0.0310
_diffrn_reflns_av_sigmaI/netI     0.0381
_diffrn_reflns_theta_min     2.23
_diffrn_reflns_theta_max     28.36
_diffrn_reflns_theta_full     28.36
_diffrn_measured_fraction_theta_max     0.995
_diffrn_measured_fraction_theta_full     0.995
_diffrn_reflns_limit_h_min     -24
_diffrn_reflns_limit_h_max     20
_diffrn_reflns_limit_k_min     -8
_diffrn_reflns_limit_k_max     8
_diffrn_reflns_limit_l_min     -15
_diffrn_reflns_limit_l_max     21
_diffrn_standards_number     0
_diffrn_standards_interval_count     ?
_diffrn_standards_interval_time     ?
_diffrn_standards_decay_%     ?
_refine_special_details
;
 Refinement of F^2^ against ALL reflections.  The weighted R-factor wR and
 goodness of fit S are based on F^2^, conventional R-factors R are based
 on F, with F set to zero for negative F^2^. The threshold expression of
 F^2^ > 2sigma(F^2^) is used only for calculating R-factors(gt) etc. and is
 not relevant to the choice of reflections for refinement.  R-factors based
 on F^2^ are statistically about twice as large as those based on F, and R-
 factors based on ALL data will be even larger.
;
_reflns_number_total     3543
_reflns_number_gt     3115
_reflns_threshold_expression     I>2\s(I)
_refine_ls_structure_factor_coef     Fsqd
_refine_ls_matrix_type     full
_refine_ls_R_factor_all     0.0517
_refine_ls_R_factor_gt     0.0446
_refine_ls_wR_factor_gt     0.1080
_refine_ls_wR_factor_ref     0.1131
_refine_ls_goodness_of_fit_ref     1.037
_refine_ls_restrained_S_all     1.037
_refine_ls_number_reflns     3543
_refine_ls_number_parameters     228
_refine_ls_number_restraints     1
_refine_ls_hydrogen_treatment     constr
_refine_ls_weighting_scheme     calc
_refine_ls_weighting_details
         'calc w=1/[\s^2^(Fo^2^)+(0.0575P)^2^+0.6298P] where P=(Fo^2^+2Fc^2^)/3'
_atom_sites_solution_hydrogens     difmap
_atom_sites_solution_primary     direct
_atom_sites_solution_secondary     difmap
_refine_ls_shift/su_max     0.000
_refine_ls_shift/su_mean     0.000
_refine_diff_density_max     0.539
_refine_diff_density_min     -0.240
_refine_ls_extinction_method     none
_refine_ls_extinction_coef     ?
_refine_ls_abs_structure_details     'Flack (1983), 1205 Friedel pairs'
_refine_ls_abs_structure_Flack     0.00(9)
loop_
    _atom_type_symbol
    _atom_type_description
    _atom_type_scat_dispersion_real
    _atom_type_scat_dispersion_imag
    _atom_type_scat_source
    'C' 'C' 0.0033 0.0016
                         'International Tables Vol C Tables 4.2.6.8 and 6.1.1.4'
    'H' 'H' 0.0000 0.0000
                         'International Tables Vol C Tables 4.2.6.8 and 6.1.1.4'
    'O' 'O' 0.0106 0.0060
                         'International Tables Vol C Tables 4.2.6.8 and 6.1.1.4'
    'S' 'S' 0.1246 0.1234
                         'International Tables Vol C Tables 4.2.6.8 and 6.1.1.4'
_computing_data_collection     '<i>APEX2</i> (Bruker, 2009)'
_computing_cell_refinement     '<i>SAINT</i> (Bruker, 2009)'
_computing_data_reduction     '<i>SAINT</i> (Bruker, 2009)'
_computing_structure_solution     '<i>SHELXS97</i> (Sheldrick, 2008)'
_computing_structure_refinement     '<i>SHELXL97</i> (Sheldrick, 2008)'
_computing_molecular_graphics
;
<i>ORTEP-3 for Windows</i> (Farrugia, 2012)
and <i>DIAMOND</i> (Brandenburg, 1998)
;
_computing_publication_material     '<i>SHELXL97</i> (Sheldrick, 2008)'
loop_
    _atom_site_type_symbol
    _atom_site_label
    _atom_site_fract_x
    _atom_site_fract_y
    _atom_site_fract_z
    _atom_site_U_iso_or_equiv
    _atom_site_adp_type
    _atom_site_calc_flag
    _atom_site_refinement_flags
    _atom_site_occupancy
    _atom_site_symmetry_multiplicity
    _atom_site_disorder_assembly
    _atom_site_disorder_group
    S S1 0.04477(3) 0.35807(10) 0.10257(5) 0.02864(15) Uani d . 1 2 . .
    O O1 0.23298(10) 0.1800(3) 0.00693(12) 0.0330(4) Uani d . 1 2 . .
    O O2 0.03032(9) 0.5860(3) 0.10602(17) 0.0364(4) Uani d . 1 2 . .
    O O3 -0.00242(10) 0.2226(3) 0.05328(14) 0.0384(5) Uani d . 1 2 . .
    C C1 0.13426(13) 0.3255(4) 0.06741(17) 0.0279(5) Uani d . 1 2 . .
    C C2 0.19660(12) 0.4600(4) 0.08929(17) 0.0268(6) Uani d . 1 2 . .
    C C3 0.20851(14) 0.6445(4) 0.13714(18) 0.0296(6) Uani d . 1 2 . .
    H H3 0.1686 0.7160 0.1636 0.035 Uiso calc R 1 2 . .
    C C4 0.27969(14) 0.7230(4) 0.14570(18) 0.0307(6) Uani d . 1 2 . .
    C C5 0.33751(12) 0.6156(4) 0.1049(2) 0.0350(6) Uani d . 1 2 . .
    H H5 0.3859 0.6701 0.1110 0.042 Uiso calc R 1 2 . .
    C C6 0.32665(14) 0.4335(5) 0.0562(2) 0.0361(6) Uani d . 1 2 . .
    H H6 0.3659 0.3625 0.0285 0.043 Uiso calc R 1 2 . .
    C C7 0.25515(14) 0.3616(4) 0.05046(19) 0.0290(5) Uani d . 1 2 . .
    C C8 0.15930(14) 0.1608(4) 0.01931(18) 0.0304(6) Uani d . 1 2 . .
    C C9 0.29660(16) 0.9193(5) 0.1986(2) 0.0375(6) Uani d . 1 2 . .
    H H9 0.3094 1.0402 0.1597 0.045 Uiso calc R 1 2 . .
    C C10 0.3623(2) 0.8851(7) 0.2584(3) 0.0622(11) Uani d . 1 2 . .
    H H10A 0.3591 0.7436 0.2870 0.075 Uiso calc R 1 2 . .
    H H10B 0.4094 0.8935 0.2277 0.075 Uiso calc R 1 2 . .
    C C11 0.3549(2) 1.0726(8) 0.3217(3) 0.0695(12) Uani d . 1 2 . .
    H H11A 0.3658 1.0215 0.3792 0.083 Uiso calc R 1 2 . .
    H H11B 0.3896 1.1900 0.3076 0.083 Uiso calc R 1 2 . .
    C C12 0.2784(2) 1.1510(7) 0.3164(3) 0.0742(14) Uani d . 1 2 . .
    H H12A 0.2772 1.3006 0.2945 0.089 Uiso calc R 1 2 . .
    H H12B 0.2550 1.1488 0.3724 0.089 Uiso calc R 1 2 . .
    C C13 0.23894(19) 0.9984(8) 0.2568(3) 0.0744(15) Uani d . 1 2 . .
    H H13A 0.2166 0.8769 0.2879 0.089 Uiso calc R 1 2 . .
    H H13B 0.1999 1.0754 0.2256 0.089 Uiso calc R 1 2 . .
    C C14 0.12535(16) -0.0293(5) -0.0228(2) 0.0396(7) Uani d . 1 2 . .
    H H14A 0.0774 -0.0591 0.0026 0.059 Uiso calc R 1 2 . .
    H H14B 0.1573 -0.1553 -0.0160 0.059 Uiso calc R 1 2 . .
    H H14C 0.1190 0.0017 -0.0826 0.059 Uiso calc R 1 2 . .
    C C15 0.04614(13) 0.2588(5) 0.20576(18) 0.0293(6) Uani d . 1 2 . .
    C C16 0.07316(15) 0.3898(5) 0.26988(19) 0.0325(6) Uani d . 1 2 . .
    H H16 0.0892 0.5319 0.2571 0.039 Uiso calc R 1 2 . .
    C C17 0.07705(15) 0.3171(5) 0.35138(19) 0.0356(6) Uani d . 1 2 . .
    C C18 0.05211(15) 0.1092(5) 0.3682(2) 0.0392(7) Uani d . 1 2 . .
    H H18 0.0534 0.0564 0.4241 0.047 Uiso calc R 1 2 . .
    C C19 0.02542(16) -0.0220(5) 0.3047(2) 0.0403(7) Uani d . 1 2 . .
    H H19 0.0085 -0.1631 0.3178 0.048 Uiso calc R 1 2 . .
    C C20 0.02297(14) 0.0489(5) 0.2224(2) 0.0351(6) Uani d . 1 2 . .
    H H20 0.0060 -0.0426 0.1787 0.042 Uiso calc R 1 2 . .
    C C21 0.1076(2) 0.4573(6) 0.4203(2) 0.0501(8) Uani d . 1 2 . .
    H H21A 0.0697 0.4824 0.4627 0.075 Uiso calc R 1 2 . .
    H H21B 0.1234 0.5958 0.3967 0.075 Uiso calc R 1 2 . .
    H H21C 0.1497 0.3849 0.4462 0.075 Uiso calc R 1 2 . .
loop_
    _atom_site_aniso_label
    _atom_site_aniso_U_11
    _atom_site_aniso_U_22
    _atom_site_aniso_U_33
    _atom_site_aniso_U_12
    _atom_site_aniso_U_13
    _atom_site_aniso_U_23
    S1 0.0223(2) 0.0339(3) 0.0297(3) -0.0001(2) -0.0018(3) -0.0038(3)
    O1 0.0291(9) 0.0375(10) 0.0324(11) 0.0016(8) 0.0024(8) -0.0091(9)
    O2 0.0315(8) 0.0360(9) 0.0419(11) 0.0067(7) -0.0011(10) -0.0003(12)
    O3 0.0270(9) 0.0482(11) 0.0399(12) -0.0067(8) -0.0046(8) -0.0062(10)
    C1 0.0255(11) 0.0322(13) 0.0259(13) 0.0005(10) -0.0006(10) -0.0011(11)
    C2 0.0236(10) 0.0308(13) 0.0258(15) 0.0002(9) -0.0010(9) 0.0047(11)
    C3 0.0276(12) 0.0312(14) 0.0299(15) 0.0006(10) 0.0005(10) -0.0015(12)
    C4 0.0306(12) 0.0320(14) 0.0297(15) -0.0032(11) -0.0063(11) 0.0053(12)
    C5 0.0251(10) 0.0423(14) 0.0374(15) -0.0066(10) 0.0020(14) 0.0026(15)
    C6 0.0267(12) 0.0438(15) 0.0379(17) 0.0004(11) 0.0062(11) -0.0012(14)
    C7 0.0285(12) 0.0322(13) 0.0263(13) 0.0001(10) 0.0008(10) -0.0004(12)
    C8 0.0300(12) 0.0339(14) 0.0275(15) 0.0005(11) 0.0010(11) 0.0014(11)
    C9 0.0447(15) 0.0306(14) 0.0374(17) -0.0042(12) -0.0063(13) 0.0038(13)
    C10 0.0471(18) 0.071(3) 0.068(3) 0.0007(18) -0.0165(18) -0.026(2)
    C11 0.054(2) 0.083(3) 0.071(3) 0.004(2) -0.016(2) -0.040(2)
    C12 0.054(2) 0.071(3) 0.098(4) -0.0056(19) -0.006(2) -0.048(3)
    C13 0.0405(18) 0.081(3) 0.102(4) 0.0042(18) -0.008(2) -0.057(3)
    C14 0.0441(16) 0.0411(16) 0.0335(17) 0.0001(13) -0.0023(13) -0.0110(14)
    C15 0.0230(11) 0.0331(13) 0.0317(15) 0.0029(10) 0.0012(10) -0.0022(12)
    C16 0.0326(13) 0.0328(15) 0.0320(16) -0.0003(11) 0.0037(12) -0.0052(12)
    C17 0.0334(13) 0.0420(16) 0.0315(16) 0.0059(12) 0.0039(12) -0.0049(13)
    C18 0.0353(14) 0.0450(18) 0.0373(18) 0.0044(13) 0.0022(12) 0.0063(14)
    C19 0.0374(14) 0.0354(16) 0.048(2) 0.0006(12) 0.0003(14) 0.0080(14)
    C20 0.0292(12) 0.0336(14) 0.0426(18) -0.0025(11) 0.0005(12) -0.0045(13)
    C21 0.062(2) 0.056(2) 0.0327(18) 0.0023(17) -0.0065(15) -0.0102(16)
_geom_special_details
;
 All esds (except the esd in the dihedral angle between two l.s. planes)
 are estimated using the full covariance matrix.  The cell esds are taken
 into account individually in the estimation of esds in distances, angles
 and torsion angles; correlations between esds in cell parameters are only
 used when they are defined by crystal symmetry.  An approximate (isotropic)
 treatment of cell esds is used for estimating esds involving l.s. planes.
;
loop_
    _geom_bond_atom_site_label_1
    _geom_bond_atom_site_label_2
    _geom_bond_site_symmetry_2
    _geom_bond_distance
    _geom_bond_publ_flag
    S1 O3 . 1.436(2) ?
    S1 O2 . 1.4374(18) ?
    S1 C1 . 1.737(2) ?
    S1 C15 . 1.757(3) ?
    O1 C8 . 1.363(3) ?
    O1 C7 . 1.382(3) ?
    C1 C8 . 1.356(4) ?
    C1 C2 . 1.451(3) ?
    C2 C7 . 1.376(4) ?
    C2 C3 . 1.392(4) ?
    C3 C4 . 1.392(4) ?
    C3 H3 . 0.9500 ?
    C4 C5 . 1.406(4) ?
    C4 C9 . 1.511(4) ?
    C5 C6 . 1.383(4) ?
    C5 H5 . 0.9500 ?
    C6 C7 . 1.381(4) ?
    C6 H6 . 0.9500 ?
    C8 C14 . 1.490(4) ?
    C9 C13 . 1.485(5) ?
    C9 C10 . 1.546(5) ?
    C9 H9 . 1.0000 ?
    C10 C11 . 1.545(5) ?
    C10 H10A . 0.9900 ?
    C10 H10B . 0.9900 ?
    C11 C12 . 1.479(5) ?
    C11 H11A . 0.9900 ?
    C11 H11B . 0.9900 ?
    C12 C13 . 1.522(5) ?
    C12 H12A . 0.9900 ?
    C12 H12B . 0.9900 ?
    C13 H13A . 0.9900 ?
    C13 H13B . 0.9900 ?
    C14 H14A . 0.9800 ?
    C14 H14B . 0.9800 ?
    C14 H14C . 0.9800 ?
    C15 C20 . 1.393(4) ?
    C15 C16 . 1.395(4) ?
    C16 C17 . 1.377(4) ?
    C16 H16 . 0.9500 ?
    C17 C18 . 1.392(4) ?
    C17 C21 . 1.507(4) ?
    C18 C19 . 1.388(5) ?
    C18 H18 . 0.9500 ?
    C19 C20 . 1.384(5) ?
    C19 H19 . 0.9500 ?
    C20 H20 . 0.9500 ?
    C21 H21A . 0.9800 ?
    C21 H21B . 0.9800 ?
    C21 H21C . 0.9800 ?
loop_
    _geom_angle_atom_site_label_1
    _geom_angle_atom_site_label_2
    _geom_angle_atom_site_label_3
    _geom_angle_site_symmetry_1
    _geom_angle_site_symmetry_3
    _geom_angle
    _geom_angle_publ_flag
    O3 S1 O2 . . 119.03(12) ?
    O3 S1 C1 . . 108.55(12) ?
    O2 S1 C1 . . 107.38(11) ?
    O3 S1 C15 . . 108.46(13) ?
    O2 S1 C15 . . 108.09(14) ?
    C1 S1 C15 . . 104.38(12) ?
    C8 O1 C7 . . 106.7(2) ?
    C8 C1 C2 . . 107.7(2) ?
    C8 C1 S1 . . 125.89(19) ?
    C2 C1 S1 . . 126.24(19) ?
    C7 C2 C3 . . 119.3(2) ?
    C7 C2 C1 . . 104.2(2) ?
    C3 C2 C1 . . 136.5(2) ?
    C2 C3 C4 . . 119.1(2) ?
    C2 C3 H3 . . 120.5 ?
    C4 C3 H3 . . 120.5 ?
    C3 C4 C5 . . 119.2(3) ?
    C3 C4 C9 . . 121.7(3) ?
    C5 C4 C9 . . 119.1(2) ?
    C6 C5 C4 . . 122.6(2) ?
    C6 C5 H5 . . 118.7 ?
    C4 C5 H5 . . 118.7 ?
    C7 C6 C5 . . 115.8(2) ?
    C7 C6 H6 . . 122.1 ?
    C5 C6 H6 . . 122.1 ?
    C2 C7 C6 . . 124.0(3) ?
    C2 C7 O1 . . 111.1(2) ?
    C6 C7 O1 . . 124.9(2) ?
    C1 C8 O1 . . 110.4(2) ?
    C1 C8 C14 . . 135.2(2) ?
    O1 C8 C14 . . 114.4(2) ?
    C13 C9 C4 . . 118.0(3) ?
    C13 C9 C10 . . 102.0(3) ?
    C4 C9 C10 . . 113.1(3) ?
    C13 C9 H9 . . 107.7 ?
    C4 C9 H9 . . 107.7 ?
    C10 C9 H9 . . 107.7 ?
    C11 C10 C9 . . 103.5(3) ?
    C11 C10 H10A . . 111.1 ?
    C9 C10 H10A . . 111.1 ?
    C11 C10 H10B . . 111.1 ?
    C9 C10 H10B . . 111.1 ?
    H10A C10 H10B . . 109.0 ?
    C12 C11 C10 . . 106.9(3) ?
    C12 C11 H11A . . 110.3 ?
    C10 C11 H11A . . 110.3 ?
    C12 C11 H11B . . 110.3 ?
    C10 C11 H11B . . 110.3 ?
    H11A C11 H11B . . 108.6 ?
    C11 C12 C13 . . 106.1(3) ?
    C11 C12 H12A . . 110.5 ?
    C13 C12 H12A . . 110.5 ?
    C11 C12 H12B . . 110.5 ?
    C13 C12 H12B . . 110.5 ?
    H12A C12 H12B . . 108.7 ?
    C9 C13 C12 . . 105.1(3) ?
    C9 C13 H13A . . 110.7 ?
    C12 C13 H13A . . 110.7 ?
    C9 C13 H13B . . 110.7 ?
    C12 C13 H13B . . 110.7 ?
    H13A C13 H13B . . 108.8 ?
    C8 C14 H14A . . 109.5 ?
    C8 C14 H14B . . 109.5 ?
    H14A C14 H14B . . 109.5 ?
    C8 C14 H14C . . 109.5 ?
    H14A C14 H14C . . 109.5 ?
    H14B C14 H14C . . 109.5 ?
    C20 C15 C16 . . 120.7(3) ?
    C20 C15 S1 . . 120.1(2) ?
    C16 C15 S1 . . 119.2(2) ?
    C17 C16 C15 . . 121.3(3) ?
    C17 C16 H16 . . 119.4 ?
    C15 C16 H16 . . 119.4 ?
    C16 C17 C18 . . 117.9(3) ?
    C16 C17 C21 . . 121.2(3) ?
    C18 C17 C21 . . 120.9(3) ?
    C19 C18 C17 . . 121.0(3) ?
    C19 C18 H18 . . 119.5 ?
    C17 C18 H18 . . 119.5 ?
    C20 C19 C18 . . 121.2(3) ?
    C20 C19 H19 . . 119.4 ?
    C18 C19 H19 . . 119.4 ?
    C19 C20 C15 . . 117.9(3) ?
    C19 C20 H20 . . 121.1 ?
    C15 C20 H20 . . 121.1 ?
    C17 C21 H21A . . 109.5 ?
    C17 C21 H21B . . 109.5 ?
    H21A C21 H21B . . 109.5 ?
    C17 C21 H21C . . 109.5 ?
    H21A C21 H21C . . 109.5 ?
    H21B C21 H21C . . 109.5 ?
loop_
    _geom_torsion_atom_site_label_1
    _geom_torsion_atom_site_label_2
    _geom_torsion_atom_site_label_3
    _geom_torsion_atom_site_label_4
    _geom_torsion_site_symmetry_1
    _geom_torsion_site_symmetry_2
    _geom_torsion_site_symmetry_3
    _geom_torsion_site_symmetry_4
    _geom_torsion
    _geom_torsion_publ_flag
    O3 S1 C1 C8 . . . . -17.0(3) ?
    O2 S1 C1 C8 . . . . -146.9(2) ?
    C15 S1 C1 C8 . . . . 98.5(3) ?
    O3 S1 C1 C2 . . . . 168.0(2) ?
    O2 S1 C1 C2 . . . . 38.1(3) ?
    C15 S1 C1 C2 . . . . -76.5(3) ?
    C8 C1 C2 C7 . . . . 0.5(3) ?
    S1 C1 C2 C7 . . . . 176.3(2) ?
    C8 C1 C2 C3 . . . . -178.2(3) ?
    S1 C1 C2 C3 . . . . -2.4(5) ?
    C7 C2 C3 C4 . . . . -1.1(4) ?
    C1 C2 C3 C4 . . . . 177.5(3) ?
    C2 C3 C4 C5 . . . . 0.8(4) ?
    C2 C3 C4 C9 . . . . -178.4(3) ?
    C3 C4 C5 C6 . . . . 0.0(5) ?
    C9 C4 C5 C6 . . . . 179.2(3) ?
    C4 C5 C6 C7 . . . . -0.5(5) ?
    C3 C2 C7 C6 . . . . 0.5(4) ?
    C1 C2 C7 C6 . . . . -178.4(3) ?
    C3 C2 C7 O1 . . . . 179.2(2) ?
    C1 C2 C7 O1 . . . . 0.2(3) ?
    C5 C6 C7 C2 . . . . 0.3(5) ?
    C5 C6 C7 O1 . . . . -178.2(3) ?
    C8 O1 C7 C2 . . . . -0.9(3) ?
    C8 O1 C7 C6 . . . . 177.7(3) ?
    C2 C1 C8 O1 . . . . -1.1(3) ?
    S1 C1 C8 O1 . . . . -176.91(19) ?
    C2 C1 C8 C14 . . . . 179.9(3) ?
    S1 C1 C8 C14 . . . . 4.1(5) ?
    C7 O1 C8 C1 . . . . 1.2(3) ?
    C7 O1 C8 C14 . . . . -179.5(2) ?
    C3 C4 C9 C13 . . . . 13.6(5) ?
    C5 C4 C9 C13 . . . . -165.6(3) ?
    C3 C4 C9 C10 . . . . 132.5(3) ?
    C5 C4 C9 C10 . . . . -46.7(4) ?
    C13 C9 C10 C11 . . . . -36.3(4) ?
    C4 C9 C10 C11 . . . . -164.1(3) ?
    C9 C10 C11 C12 . . . . 19.1(5) ?
    C10 C11 C12 C13 . . . . 5.2(6) ?
    C4 C9 C13 C12 . . . . 164.8(3) ?
    C10 C9 C13 C12 . . . . 40.2(4) ?
    C11 C12 C13 C9 . . . . -28.9(5) ?
    O3 S1 C15 C20 . . . . 17.8(2) ?
    O2 S1 C15 C20 . . . . 148.1(2) ?
    C1 S1 C15 C20 . . . . -97.8(2) ?
    O3 S1 C15 C16 . . . . -164.5(2) ?
    O2 S1 C15 C16 . . . . -34.2(2) ?
    C1 S1 C15 C16 . . . . 79.9(2) ?
    C20 C15 C16 C17 . . . . -0.7(4) ?
    S1 C15 C16 C17 . . . . -178.3(2) ?
    C15 C16 C17 C18 . . . . -0.9(4) ?
    C15 C16 C17 C21 . . . . 178.8(3) ?
    C16 C17 C18 C19 . . . . 1.2(4) ?
    C21 C17 C18 C19 . . . . -178.6(3) ?
    C17 C18 C19 C20 . . . . 0.3(5) ?
    C18 C19 C20 C15 . . . . -1.9(4) ?
    C16 C15 C20 C19 . . . . 2.1(4) ?
    S1 C15 C20 C19 . . . . 179.7(2) ?
loop_
    _geom_hbond_atom_site_label_D
    _geom_hbond_atom_site_label_H
    _geom_hbond_atom_site_label_A
    _geom_hbond_site_symmetry_A
    _geom_hbond_distance_DH
    _geom_hbond_distance_HA
    _geom_hbond_distance_DA
    _geom_hbond_angle_DHA
    C6 H6 O3 4 0.95 2.49 3.263(3) 138.7
    C13 H13B Cg1 1_565 0.99 2.99 3.671(3) 127.1
_iucr_refine_instructions_details
;
TITL 1244 IN PNA2(1)
CELL  0.71073 18.22930  6.19550 15.94710 90.00000 90.00000 90.00000
ZERR 4  0.00070  0.00030  0.00080  0.00000  0.00000  0.00000
LATT -1
SYMM -X, -Y, Z+ 0.50000
SYMM -X+ 0.50000, Y+ 0.50000, Z+ 0.50000
SYMM X+ 0.50000, -Y+ 0.50000, Z
SFAC C H O S
UNIT 84 88 12 4
TEMP -100
PLAN 30
FMAP 2
L.S. 15
ACTA
TWIN
EQIV $1 0.5+X, 0.5-Y, Z
HTAB C6 O3_$1
MPLA 9 C1 C2 C3 C4 C5 C6 C7 O1 C8
MPLA 6 C15 C16 C17 C18 C19 C20
CONF
BOND $H
WGHT    0.057800    0.584700
FVAR       0.19675
S1    4    0.044769    0.358060    0.102648    11.00000    0.02229    0.03389 =
         0.02971   -0.00378   -0.00177   -0.00011
O1    3    0.232976    0.180012    0.006893    11.00000    0.02911    0.03749 =
         0.03234   -0.00915    0.00248    0.00156
O2    3    0.030315    0.585961    0.105971    11.00000    0.03145    0.03600 =
         0.04189   -0.00039   -0.00099    0.00671
O3    3   -0.002428    0.222598    0.053227    11.00000    0.02711    0.04814 =
         0.03984   -0.00624   -0.00457   -0.00673
C1    1    0.134259    0.325498    0.067370    11.00000    0.02541    0.03218 =
         0.02594   -0.00111   -0.00063    0.00052
C2    1    0.196597    0.459972    0.089229    11.00000    0.02361    0.03079 =
         0.02595    0.00476   -0.00093    0.00028
C3    1    0.208496    0.644572    0.137081    11.00000    0.02761    0.03125 =
         0.02983   -0.00152    0.00046    0.00064
AFIX  43
H3    2    0.168610    0.716024    0.163527    11.00000   -1.20000
AFIX   0
C4    1    0.279679    0.723047    0.145647    11.00000    0.03058    0.03195 =
         0.02967    0.00528   -0.00629   -0.00323
C5    1    0.337516    0.615559    0.104835    11.00000    0.02513    0.04238 =
         0.03732    0.00270    0.00190   -0.00661
AFIX  43
H5    2    0.385929    0.670088    0.110945    11.00000   -1.20000
AFIX   0
C6    1    0.326649    0.433562    0.056154    11.00000    0.02661    0.04377 =
         0.03798   -0.00105    0.00620    0.00027
AFIX  43
H6    2    0.365938    0.362521    0.028405    11.00000   -1.20000
AFIX   0
C7    1    0.255140    0.361569    0.050402    11.00000    0.02847    0.03217 =
         0.02635   -0.00041    0.00072    0.00006
C8    1    0.159294    0.160769    0.019265    11.00000    0.03000    0.03385 =
         0.02742    0.00141    0.00094    0.00052
C9    1    0.296601    0.919299    0.198548    11.00000    0.04469    0.03060 =
         0.03734    0.00378   -0.00635   -0.00418
AFIX  13
H9    2    0.309385    1.040284    0.159698    11.00000   -1.20000
AFIX   0
C10   1    0.362287    0.885075    0.258369    11.00000    0.04705    0.07130 =
         0.06791   -0.02642   -0.01659    0.00075
AFIX  23
H10A  2    0.359034    0.743579    0.286974    11.00000   -1.20000
H10B  2    0.409396    0.893427    0.227654    11.00000   -1.20000
AFIX   0
C11   1    0.354915    1.072600    0.321689    11.00000    0.05378    0.08319 =
         0.07139   -0.03959   -0.01612    0.00398
AFIX  23
H11A  2    0.365813    1.021534    0.379180    11.00000   -1.20000
H11B  2    0.389597    1.190009    0.307490    11.00000   -1.20000
AFIX   0
C12   1    0.278437    1.151027    0.316354    11.00000    0.05369    0.07068 =
         0.09802   -0.04817   -0.00614   -0.00568
AFIX  23
H12A  2    0.277135    1.300556    0.294514    11.00000   -1.20000
H12B  2    0.254998    1.148755    0.372348    11.00000   -1.20000
AFIX   0
C13   1    0.238936    0.998408    0.256747    11.00000    0.04040    0.08053 =
         0.10211   -0.05718   -0.00751    0.00420
AFIX  23
H13A  2    0.216580    0.876856    0.287905    11.00000   -1.20000
H13B  2    0.199920    1.075401    0.225602    11.00000   -1.20000
AFIX   0
C14   1    0.125340   -0.029205   -0.022861    11.00000    0.04423    0.04108 =
         0.03351   -0.01100   -0.00221    0.00009
AFIX 137
H14A  2    0.077465   -0.059204    0.002550    11.00000   -1.50000
H14B  2    0.157300   -0.155226   -0.016174    11.00000   -1.50000
H14C  2    0.118920    0.001853   -0.082670    11.00000   -1.50000
AFIX   0
C15   1    0.046137    0.258794    0.205726    11.00000    0.02309    0.03315 =
         0.03158   -0.00216    0.00116    0.00289
C16   1    0.073171    0.389819    0.269813    11.00000    0.03270    0.03283 =
         0.03197   -0.00515    0.00368   -0.00031
AFIX  43
H16   2    0.089222    0.531917    0.256986    11.00000   -1.20000
AFIX   0
C17   1    0.077040    0.317159    0.351318    11.00000    0.03333    0.04199 =
         0.03145   -0.00498    0.00383    0.00581
C18   1    0.052108    0.109208    0.368190    11.00000    0.03519    0.04496 =
         0.03732    0.00623    0.00225    0.00439
AFIX  43
H18   2    0.053391    0.056348    0.424091    11.00000   -1.20000
AFIX   0
C19   1    0.025416   -0.022015    0.304614    11.00000    0.03739    0.03538 =
         0.04813    0.00782    0.00030    0.00055
AFIX  43
H19   2    0.008523   -0.163057    0.317780    11.00000   -1.20000
AFIX   0
C20   1    0.022967    0.048928    0.222359    11.00000    0.02918    0.03352 =
         0.04264   -0.00451    0.00042   -0.00257
AFIX  43
H20   2    0.006027   -0.042593    0.178660    11.00000   -1.20000
AFIX   0
C21   1    0.107636    0.457274    0.420210    11.00000    0.06216    0.05562 =
         0.03255   -0.01022   -0.00659    0.00234
AFIX 137
H21A  2    0.069653    0.482639    0.462568    11.00000   -1.50000
H21B  2    0.123533    0.595635    0.396613    11.00000   -1.50000
H21C  2    0.149615    0.384654    0.446243    11.00000   -1.50000
HKLF 4
REM  1244 IN PNA2(1)
REM R1 =  0.0448 for   3115 Fo > 4sig(Fo)  and  0.0519 for all   3543 data
REM    228 parameters refined using      1 restraints
END
WGHT      0.0578      0.5852
REM Highest difference peak  0.541,  deepest hole -0.244,  1-sigma level  0.050
Q1    1   0.3584  1.0128  0.2140  11.00000  0.05    0.54
Q2    1   0.2614  0.8816  0.2954  11.00000  0.05    0.42
Q3    1   0.3462  1.1889  0.2778  11.00000  0.05    0.34
Q4    1   0.3024  1.0458  0.3512  11.00000  0.05    0.28
Q5    1   0.2661  0.9387  0.2224  11.00000  0.05    0.22
Q6    1   0.0917  0.3346  0.0904  11.00000  0.05    0.21
Q7    1   0.0463  0.2927  0.1568  11.00000  0.05    0.21
Q8    1   0.2518  1.2674  0.3338  11.00000  0.05    0.20
Q9    1   0.1385  0.5106  0.4848  11.00000  0.05    0.20
Q10   1   0.1626 -0.1001 -0.0497  11.00000  0.05    0.19
Q11   1   0.2319  0.3708  0.0904  11.00000  0.05    0.19
Q12   1   0.0327  0.2098  0.0878  11.00000  0.05    0.18
Q13   1   0.2568  0.7752  0.3804  11.00000  0.05    0.18
Q14   1   0.0308  0.2912  0.0529  11.00000  0.05    0.18
Q15   1   0.0952  0.3620  0.4715  11.00000  0.05    0.18
Q16   1   0.1595  0.4404  0.0747  11.00000  0.05    0.17
Q17   1   0.0096  0.3260  0.0592  11.00000  0.05    0.17
Q18   1   0.2718  0.7547  0.3543  11.00000  0.05    0.17
Q19   1   0.3008  0.6881  0.0984  11.00000  0.05    0.17
Q20   1   0.1040  0.4519  0.5009  11.00000  0.05    0.17
Q21   1   0.4067  0.7795  0.2635  11.00000  0.05    0.17
Q22   1   0.2419  0.7089  0.1210  11.00000  0.05    0.16
Q23   1   0.2255  0.4605  0.0585  11.00000  0.05    0.16
Q24   1   0.0567  0.3203  0.2400  11.00000  0.05    0.16
Q25   1   0.0154  0.1774  0.2300  11.00000  0.05    0.16
Q26   1   0.1310  0.2608  0.0279  11.00000  0.05    0.16
Q27   1   0.1398  0.7738  0.2669  11.00000  0.05    0.16
Q28   1   0.1468  0.5500  0.3911  11.00000  0.05    0.16
Q29   1   0.0449  0.3366  0.2487  11.00000  0.05    0.16
Q30   1   0.2417  1.4041  0.3117  11.00000  0.05    0.15
;
