# Supplementary material for: 5-Cyclo­pentyl-2-methyl-3-(3-methyl­phenyl­sulfon­yl)-1-benzo­furan
Source: Acta Crystallogr Sect E Struct Rep Online. 2014 Mar 26;70(Pt 4):o481. doi: 10.1107/S1600536814006187 (PMC3998559; doi:10.1107/S1600536814006187)
Supplement: Supplementary file 2 [file e-70-0o481-Isup2.hkl]

# 
# h,k,l, Fc-squared, Fo-squared, sigma(Fo-squared) and status flag 
# 
data_I
_shelx_title ' 1244 IN PNA2(1)' 
_shelx_refln_list_code          4 
_shelx_F_calc_maximum      164.36 
_exptl_crystal_F_000       752.00 
_reflns_d_resolution_high  0.7482 
 
loop_ 
 _symmetry_equiv_pos_as_xyz 
 'x, y, z' 
 '-x, -y, z+1/2' 
 '-x+1/2, y+1/2, z+1/2' 
 'x+1/2, -y+1/2, z' 
 
_cell_length_a    18.2293 
_cell_length_b     6.1955 
_cell_length_c    15.9471 
_cell_angle_alpha  90.000 
_cell_angle_beta   90.000 
_cell_angle_gamma  90.000 
 
_shelx_F_squared_multiplier     1.000 
 
loop_ 
 _refln_index_h 
 _refln_index_k 
 _refln_index_l 
 _refln_F_squared_calc 
 _refln_F_squared_meas 
 _refln_F_squared_sigma 
 _refln_observed_status 
  13   3 -15       32.77       50.57     13.07 o 
  13   3 -14       89.30       84.09     15.06 o 
  14   3 -14       24.94       15.06      9.66 o 
  13   4 -14        0.04        5.68      7.95 o 
  14   4 -14       74.91       69.32     15.91 o 
  12   2 -13       30.70       32.67      9.66 o 
  13   2 -13      147.15      150.85     16.48 o 
  13   3 -13        7.06        3.69      6.82 o 
  14   3 -13       28.64       16.48      9.66 o 
  15   3 -13      152.68      132.96     17.90 o 
  12   4 -13       18.44       30.97     11.08 o 
  13   4 -13       44.87       65.06     14.49 o 
  14   4 -13       18.47       21.02     10.23 o 
  15   4 -13        1.19        8.81      8.52 o 
  12   5 -13       25.38       43.75     13.35 o 
  12   2 -12        2.54        4.83      5.40 o 
  13   2 -12      435.73      513.08     28.69 o 
  14   2 -12       89.75       98.58     13.64 o 
  12   3 -12      106.87      123.58     16.48 o 
  13   3 -12       30.88       28.69      9.94 o 
  14   3 -12       68.77       89.21     14.77 o 
  15   3 -12        6.65       12.50      8.24 o 
  16   3 -12       35.30       46.59     12.50 o 
   2   4 -12      669.07      641.77     33.24 o 
   3   4 -12       79.64       72.44     12.50 o 
  12   4 -12       60.27       53.69     13.35 o 
  13   4 -12       16.10        2.84      7.39 o 
  14   4 -12       25.85       35.23     11.65 o 
  15   4 -12       21.68        7.67      8.81 o 
  16   4 -12       37.93       47.73     13.64 o 
  12   5 -12       95.58      129.83     19.89 o 
  13   5 -12       17.96       23.86     11.36 o 
  11   1 -11       39.42       35.51      7.95 o 
  12   1 -11      568.70      500.58     25.57 o 
  13   1 -11       37.77       40.63      8.24 o 
  12   2 -11       34.72       57.96     10.51 o 
  13   2 -11      107.86      124.72     14.49 o 
  14   2 -11      123.42      103.69     13.92 o 
  15   2 -11       46.88       46.31     10.51 o 
  12   3 -11       36.98       25.28      9.09 o 
  13   3 -11        5.80       10.51      7.10 o 
  14   3 -11       37.71       39.21     10.80 o 
  15   3 -11      128.61      118.75     16.19 o 
  16   3 -11      112.49       82.67     14.20 o 
  17   3 -11      205.59      204.26     21.02 o 
   1   4 -11      100.03      114.49     13.64 o 
   2   4 -11      104.80      112.50     14.20 o 
   3   4 -11      274.11      244.89     20.74 o 
   4   4 -11      737.03      803.14     38.64 o 
  12   4 -11       23.49       26.42      9.66 o 
  13   4 -11      182.34      163.64     19.89 o 
  14   4 -11       25.33       27.84      9.94 o 
  15   4 -11       13.91       17.33      9.38 o 
  16   4 -11      175.18      233.24     23.86 o 
  17   4 -11       11.36        6.25      7.95 o 
  11   5 -11        6.12       10.23      8.24 o 
  12   5 -11       31.55       35.23     12.22 o 
  13   5 -11        1.82        3.69      7.67 o 
  14   5 -11       36.02       60.51     15.34 o 
  10   6 -11       11.93       20.45     10.80 o 
  11   6 -11       99.33       80.68     17.90 o 
  10   0 -10      608.10      678.87     19.41 o 
   4   1 -10        9.11       21.59      6.53 o 
   5   1 -10      381.37      392.05     23.30 o 
   6   1 -10      827.90      815.92     35.80 o 
  11   1 -10      158.04      192.62     14.77 o 
  12   1 -10       18.79       21.02      6.25 o 
  13   1 -10      507.95      427.85     23.01 o 
  14   1 -10      137.84      119.04     12.50 o 
  11   2 -10      392.53      355.97     23.01 o 
  12   2 -10        6.48       17.05      6.53 o 
  13   2 -10      444.54      407.96     24.72 o 
  14   2 -10      153.76      159.66     16.19 o 
  15   2 -10      389.63      421.03     25.28 o 
  16   2 -10        9.65        9.38      6.53 o 
  12   3 -10       48.06       61.08     11.93 o 
  13   3 -10      338.37      341.20     24.72 o 
  14   3 -10       37.36       40.63     10.51 o 
  15   3 -10       43.74       48.86     11.65 o 
  16   3 -10       40.39       36.93     11.08 o 
  17   3 -10       16.68        9.94      6.82 o 
  18   3 -10       41.91       42.90     11.65 o 
  19   3 -10       85.43       66.48     13.64 o 
   0   4 -10      246.89      269.32     18.18 o 
   1   4 -10       99.64      112.76      8.81 o 
   2   4 -10      279.88      227.28     18.18 o 
   3   4 -10      123.21      130.97     15.06 o 
   4   4 -10       77.08      119.89     15.06 o 
   5   4 -10       26.60       13.64      7.39 o 
  11   4 -10        8.13       -2.27      5.11 o 
  12   4 -10       22.57       21.88      8.81 o 
  13   4 -10       11.81       10.51      7.67 o 
  14   4 -10        7.48       11.36      7.39 o 
  15   4 -10       17.35       19.32      9.09 o 
  16   4 -10       60.96       55.40     13.35 o 
  17   4 -10      102.30       94.04     16.48 o 
  18   4 -10       92.55       78.98     15.91 o 
   3   5 -10       31.44       54.55     11.65 o 
  11   5 -10       47.45       22.44     10.80 o 
  12   5 -10       39.22       33.81     11.36 o 
  13   5 -10       42.53       81.25     16.48 o 
  14   5 -10        6.27       11.93      8.52 o 
  15   5 -10       22.92       28.69     10.80 o 
  10   6 -10        8.69        6.53      8.24 o 
  11   6 -10       10.08       13.92     10.23 o 
  12   6 -10        7.98        5.68      8.52 o 
   4   0  -9     1218.12     1221.61     44.89 o 
   6   0  -9     3109.09     3225.34     95.46 o 
  10   0  -9     1373.78     1356.06     31.42 o 
  12   0  -9      263.74      313.36     16.19 o 
   4   1  -9       68.62       74.72      9.94 o 
   5   1  -9      258.40      261.08     17.33 o 
   6   1  -9      387.46      427.85     23.30 o 
   7   1  -9      568.00      600.86     29.26 o 
   8   1  -9      305.87      307.55     11.36 o 
   9   1  -9      106.16       77.78      9.66 o 
  10   1  -9      489.05      476.01     29.97 o 
  11   1  -9      129.08      137.22     12.22 o 
  12   1  -9     1309.44     1285.25     44.89 o 
  13   1  -9       53.95       66.19      9.38 o 
  14   1  -9       93.95      107.67     11.65 o 
  15   1  -9      294.94      319.32     19.60 o 
   4   2  -9       18.27       15.91      5.68 o 
   5   2  -9       48.31       57.39      8.81 o 
   6   2  -9      165.75      154.83     14.20 o 
  11   2  -9      631.60      638.36     30.68 o 
  12   2  -9      468.14      475.86     26.42 o 
  13   2  -9      147.31      140.34     14.49 o 
  14   2  -9        9.31        4.55      5.40 o 
  15   2  -9       43.29       43.18      9.66 o 
  16   2  -9       97.83       84.09     12.78 o 
  17   2  -9       62.52       61.65     11.08 o 
  18   2  -9       34.92       44.32     10.23 o 
   4   3  -9      160.13      156.82     10.23 o 
   5   3  -9       72.32       62.79      6.25 o 
   8   3  -9      136.29      117.62     15.63 o 
   9   3  -9      597.03      567.34     34.38 o 
  10   3  -9       64.99       63.35     12.50 o 
  11   3  -9       50.97       36.30      7.31 o 
  12   3  -9       33.32       46.14      7.72 o 
  13   3  -9       35.10       30.79      6.82 o 
  14   3  -9       24.61       13.43      5.72 o 
  15   3  -9      138.92      123.57     12.05 o 
  16   3  -9        9.92       19.60      8.24 o 
  17   3  -9      200.25      213.07     20.74 o 
  18   3  -9       10.76       17.05      8.24 o 
  19   3  -9       31.15       49.15     11.93 o 
  20   3  -9       78.92       84.38     14.49 o 
   1   4  -9      239.31      218.40     11.43 o 
   2   4  -9      177.85      142.76     11.36 o 
   3   4  -9      991.15     1125.30     44.89 o 
   4   4  -9      226.05      191.76     18.18 o 
   5   4  -9      106.36       88.64     13.35 o 
   6   4  -9      139.39      123.30     15.91 o 
  11   4  -9       38.01       30.11     10.23 o 
  12   4  -9        1.21        0.85      5.40 o 
  13   4  -9       52.24       68.75     13.92 o 
  14   4  -9       27.06       38.92     11.08 o 
  15   4  -9        6.71        5.97      7.10 o 
  16   4  -9      127.30      122.45     17.61 o 
  17   4  -9       14.32        8.81      8.24 o 
  18   4  -9       58.55       48.30     13.35 o 
   2   5  -9      165.62      167.05     17.05 o 
   3   5  -9       89.46      102.27     14.20 o 
  10   5  -9       17.51       11.93      8.52 o 
  11   5  -9       12.20        9.94      7.67 o 
  12   5  -9      166.53      186.93     22.16 o 
  13   5  -9        1.45        8.24      7.67 o 
  14   5  -9       13.83       19.32      9.94 o 
  15   5  -9        0.29       -1.42      6.53 o 
  16   5  -9        8.06        8.81      8.52 o 
   9   6  -9       30.54       47.44     13.07 o 
  10   6  -9        8.67        5.11      7.95 o 
  11   6  -9      229.94      263.07     26.99 o 
  12   6  -9       50.63       84.09     17.61 o 
  13   6  -9       20.64       21.31     10.80 o 
   4   0  -8       45.23       43.47      7.39 o 
   6   0  -8     1296.18     1305.42     46.59 o 
   8   0  -8     1645.27     1679.57     57.67 o 
  10   0  -8     1460.73     1344.55     33.67 o 
  12   0  -8     1667.60     1728.73     37.75 o 
   3   1  -8     1270.03     1213.94     44.60 o 
   4   1  -8      648.55      618.76     27.56 o 
   5   1  -8      889.02      932.69     36.08 o 
   6   1  -8     1171.05     1057.69     41.19 o 
   7   1  -8      324.81      329.68     10.32 o 
   8   1  -8      238.29      236.41      8.37 o 
   9   1  -8      318.70      298.77      7.38 o 
  10   1  -8        7.76        7.55      2.21 o 
  11   1  -8      267.79      266.14     12.36 o 
  12   1  -8      276.06      275.40     12.61 o 
  13   1  -8      148.91      142.90     12.78 o 
  14   1  -8      572.58      592.34     26.70 o 
  15   1  -8       65.11       69.04      9.38 o 
  16   1  -8      280.74      277.28     18.18 o 
   3   2  -8      686.37      738.36     30.11 o 
   4   2  -8      165.65      173.30     13.07 o 
   5   2  -8      177.12      173.30     13.07 o 
   6   2  -8      369.36      428.70     22.44 o 
   7   2  -8      202.66      196.31     15.06 o 
   8   2  -8      382.69      360.80     12.22 o 
  10   2  -8      127.17      162.79     14.20 o 
  11   2  -8       36.93       37.05     15.34 o 
  12   2  -8       11.18        7.64      4.36 o 
  13   2  -8      559.32      461.27     20.40 o 
  14   2  -8      107.07      119.04     13.35 o 
  15   2  -8      121.58      106.82     13.07 o 
  16   2  -8      108.70      113.35     13.64 o 
  17   2  -8      188.35      180.12     16.76 o 
  18   2  -8        6.79       14.49      6.82 o 
  19   2  -8      108.36       89.49     13.35 o 
   1   3  -8      841.48      837.23     31.25 o 
   2   3  -8      117.34      112.50      9.66 o 
   3   3  -8      495.59      453.98     19.60 o 
   4   3  -8      316.89      276.11      9.38 o 
   5   3  -8       41.24       53.45      6.07 o 
   6   3  -8      366.01      391.53     20.74 o 
   7   3  -8       50.38       46.44      6.93 o 
   8   3  -8      442.94      444.73     19.47 o 
   9   3  -8       46.77       38.66      7.02 o 
  10   3  -8       93.28      120.17     15.06 o 
  11   3  -8      416.40      358.47     17.45 o 
  12   3  -8      120.67      122.49     11.00 o 
  13   3  -8      113.49      133.35     11.69 o 
  14   3  -8        6.63        9.69      4.97 o 
  15   3  -8      148.89      159.31     14.20 o 
  16   3  -8       87.70       81.77     10.37 o 
  17   3  -8       30.28       41.80      8.66 o 
  18   3  -8       23.17       18.47      8.24 o 
  19   3  -8       23.81       28.98     10.23 o 
  20   3  -8       10.16       22.44      9.38 o 
   0   4  -8      665.42      595.75     28.69 o 
   1   4  -8      240.91      236.29     11.74 o 
   2   4  -8     1122.46     1129.71     32.24 o 
   3   4  -8      303.32      313.10     20.03 o 
   4   4  -8      171.33      144.04     15.34 o 
   5   4  -8      391.10      353.70     23.58 o 
   6   4  -8      115.76      133.24     15.91 o 
   7   4  -8      457.13      482.11     29.55 o 
  10   4  -8      100.02       65.06     13.07 o 
  11   4  -8       71.64       51.14     11.65 o 
  12   4  -8      152.70      170.74     19.03 o 
  13   4  -8       87.34       90.06     14.49 o 
  14   4  -8       81.40       78.98     14.49 o 
  15   4  -8       43.63       51.14     12.22 o 
  16   4  -8       79.89       80.97     14.77 o 
  17   4  -8       77.93       61.08     13.64 o 
  18   4  -8      109.71      126.14     18.18 o 
  19   4  -8        6.06        7.95      7.67 o 
   1   5  -8        3.94       -1.42      4.83 o 
   2   5  -8      107.01      130.12     15.06 o 
   3   5  -8       85.48      112.50     14.49 o 
   4   5  -8      272.49      253.70     21.88 o 
  10   5  -8       35.47       35.51     11.65 o 
  11   5  -8      117.07      134.66     18.47 o 
  12   5  -8       50.77       49.15     13.07 o 
  13   5  -8      156.97      165.34     20.45 o 
  14   5  -8       61.70       76.42     15.63 o 
  15   5  -8       39.51       38.92     12.22 o 
  16   5  -8      170.47      190.06     22.44 o 
  17   5  -8        7.04        7.95      7.95 o 
   9   6  -8       90.73       82.67     16.76 o 
  10   6  -8        0.76        0.85      6.25 o 
  11   6  -8       41.43       32.96     12.50 o 
  12   6  -8        1.53       -3.69      6.82 o 
  13   6  -8        5.64        5.11      9.38 o 
  14   6  -8        6.42       -5.11      6.53 o 
   7   7  -8       48.21       42.05     13.64 o 
   8   7  -8       17.64       24.15     11.08 o 
   9   7  -8       56.03       56.54     15.34 o 
   4   0  -7     2318.30     2508.56     72.16 o 
   6   0  -7     4143.92     4146.09    117.90 o 
   8   0  -7      521.15      507.45     12.33 o 
  10   0  -7      709.33      689.75     18.20 o 
  12   0  -7       39.51       44.52      4.69 o 
  14   0  -7     1030.78      962.80     32.96 o 
   2   1  -7     1529.74     1471.62     48.01 o 
   3   1  -7      668.12      647.45     27.56 o 
   4   1  -7      241.47      318.19     16.76 o 
   5   1  -7      608.89      644.04     27.27 o 
   6   1  -7      523.77      472.45     22.73 o 
   7   1  -7     2100.59     2151.10     41.50 o 
   8   1  -7     1216.35     1242.41     20.42 o 
   9   1  -7      216.03      238.45      5.64 o 
  10   1  -7       49.49       38.63      2.73 o 
  11   1  -7      377.70      379.93      8.39 o 
  12   1  -7      820.55      843.94     23.93 o 
  13   1  -7       42.98       52.84      8.24 o 
  14   1  -7      191.60      193.19     14.20 o 
  15   1  -7       70.58       96.02     10.80 o 
  16   1  -7       30.40       39.49      7.95 o 
  17   1  -7      272.56      256.54     17.61 o 
   5   2  -7       62.86       74.06      6.59 o 
   6   2  -7       25.13       27.23      6.82 o 
   7   2  -7      164.34      176.35      9.46 o 
   8   2  -7       14.80       10.25      2.89 o 
   9   2  -7      675.86      653.99     34.38 o 
  10   2  -7       10.34        5.30      6.53 o 
  11   2  -7      175.93      178.39     11.45 o 
  12   2  -7       53.09       45.79      6.82 o 
  13   2  -7       59.98       47.35      9.94 o 
  14   2  -7       33.98       32.56      6.28 o 
  15   2  -7      111.98      101.81     24.86 o 
  16   2  -7       14.32        4.41      4.40 o 
  17   2  -7      145.05      153.27     13.78 o 
  18   2  -7       21.90       22.80      6.07 o 
  19   2  -7      148.35      169.89     16.76 o 
  20   2  -7        3.34        3.13      5.68 o 
   0   3  -7        0.34        5.68      3.41 o 
   1   3  -7      513.64      531.86     13.93 o 
   2   3  -7      619.32      611.87     15.11 o 
   3   3  -7      195.46      179.34      6.14 o 
   4   3  -7      461.60      452.35     10.46 o 
   5   3  -7      294.61      295.93      8.09 o 
   6   3  -7      117.97      145.37      7.56 o 
   7   3  -7      433.13      424.58     17.45 o 
   8   3  -7      218.21      216.08     12.48 o 
   9   3  -7      506.67      511.26     22.87 o 
  10   3  -7      164.51      134.86     10.06 o 
  11   3  -7      184.30      190.05     12.54 o 
  12   3  -7       71.58       67.67      8.32 o 
  13   3  -7       59.76       50.10      7.84 o 
  14   3  -7      136.70      125.16     11.20 o 
  15   3  -7       77.06       74.79      9.38 o 
  16   3  -7       61.98       68.47     12.50 o 
  17   3  -7      388.26      398.69     20.47 o 
  18   3  -7       36.29       31.51      8.95 o 
  19   3  -7        7.50        2.56      6.25 o 
  20   3  -7       93.77       97.16     14.77 o 
  21   3  -7       34.59       55.11     12.50 o 
   1   4  -7      878.22      801.10     23.26 o 
   2   4  -7       27.82       22.62      6.53 o 
   3   4  -7      528.14      500.85     19.46 o 
   4   4  -7     1160.02     1135.91     30.33 o 
   5   4  -7       51.22       68.75     11.36 o 
   6   4  -7     1407.56     1407.41     56.25 o 
   7   4  -7      121.66      115.06     15.34 o 
  10   4  -7       57.77       53.98     11.36 o 
  11   4  -7      201.39      199.44     19.60 o 
  12   4  -7       11.27        6.25      6.82 o 
  13   4  -7        1.10       -4.26      4.83 o 
  14   4  -7      152.93      141.76     17.61 o 
  15   4  -7      119.40      134.66     17.33 o 
  16   4  -7      101.27       94.04     15.34 o 
  17   4  -7        4.90        3.98      6.53 o 
  18   4  -7      126.18      114.77     17.05 o 
  19   4  -7       53.23       67.90     14.20 o 
   0   5  -7      119.53      126.99     13.35 o 
   1   5  -7      147.76      136.93     14.49 o 
   2   5  -7      888.21      840.36     38.64 o 
   3   5  -7       67.02       78.13     12.50 o 
   4   5  -7       88.05       75.57     12.78 o 
   5   5  -7      105.41      109.09     15.06 o 
   9   5  -7        9.67       12.50      7.39 o 
  10   5  -7      150.09      126.99     17.61 o 
  11   5  -7        2.49       -4.83      4.83 o 
  12   5  -7      191.10      174.72     20.74 o 
  13   5  -7       24.51       29.83     10.80 o 
  14   5  -7       59.61       95.17     16.48 o 
  15   5  -7        4.08       -0.57      6.25 o 
  16   5  -7       10.26        6.25      8.24 o 
  17   5  -7       38.88       39.77     13.35 o 
   8   6  -7        2.43       -2.84      5.68 o 
   9   6  -7      206.26      187.79     21.88 o 
  10   6  -7       46.58       57.96     14.20 o 
  11   6  -7       67.99       98.58     17.90 o 
  12   6  -7       24.72       34.66     12.78 o 
  13   6  -7        8.27        5.68      7.95 o 
  14   6  -7       61.50       49.15     14.20 o 
   7   7  -7      127.35      114.77     19.32 o 
   8   7  -7        0.88        2.27      7.39 o 
   9   7  -7       30.53       22.73     11.08 o 
  10   7  -7       21.58       22.44     11.08 o 
   2   0  -6     4096.18     4340.41    114.49 o 
   4   0  -6      225.13      234.09     13.64 o 
   6   0  -6      321.36      434.10     20.74 o 
   8   0  -6      252.83      292.75      8.59 o 
  10   0  -6      268.20      241.35      8.67 o 
  12   0  -6     1577.50     1535.23     46.45 o 
  14   0  -6      663.91      598.87     23.86 o 
  16   0  -6      601.14      597.45     24.15 o 
   2   1  -6     1130.39     1087.23     35.80 o 
   3   1  -6      828.82      917.27     22.79 o 
   4   1  -6      176.95      192.37      8.63 o 
   5   1  -6      660.27      692.00     29.69 o 
   6   1  -6      195.24      232.92     10.65 o 
   7   1  -6      129.44      144.86      6.31 o 
   8   1  -6      570.75      516.11     11.65 o 
   9   1  -6      434.00      396.61      7.26 o 
  10   1  -6       73.77       73.93      3.31 o 
  11   1  -6      417.48      433.31      9.19 o 
  12   1  -6        0.42        2.76      1.50 o 
  13   1  -6      551.47      518.11     22.35 o 
  14   1  -6      571.90      493.74     27.56 o 
  15   1  -6       91.68       95.57     13.64 o 
  16   1  -6      119.00      139.49     12.78 o 
  17   1  -6        5.48        7.10      4.83 o 
  18   1  -6      131.75      135.51     13.35 o 
  19   1  -6        8.18       10.23      5.97 o 
   2   2  -6     2262.12     2397.59    105.83 o 
   3   2  -6     1371.33     1389.34     32.68 o 
   4   2  -6      231.86      282.11     16.19 o 
   5   2  -6      790.58      783.25     32.10 o 
   6   2  -6      479.20      452.56     23.01 o 
   7   2  -6      227.09      246.85     10.79 o 
   8   2  -6      329.28      347.18     11.74 o 
   9   2  -6      387.01      356.98     10.53 o 
  10   2  -6       31.10       13.45      6.68 o 
  11   2  -6      111.27      108.57      7.43 o 
  12   2  -6      110.02      127.48      8.24 o 
  13   2  -6      457.08      448.04     18.44 o 
  14   2  -6       25.43       19.66      5.25 o 
  15   2  -6      278.15      265.29     14.74 o 
  16   2  -6      112.26      119.00     11.22 o 
  17   2  -6      220.29      220.33     14.19 o 
  18   2  -6       13.41       16.47      7.53 o 
  19   2  -6       78.75       66.19     11.65 o 
  20   2  -6       29.94       39.49      9.66 o 
  21   2  -6       13.17       11.36      7.39 o 
   1   3  -6      949.50     1012.69     17.51 o 
   2   3  -6      933.88      941.99     21.34 o 
   3   3  -6      113.31       95.30      4.59 o 
   4   3  -6       44.98       44.11      3.02 o 
   5   3  -6      194.62      189.64      5.76 o 
   6   3  -6      165.21      182.14      7.82 o 
   7   3  -6       32.38       31.33      4.08 o 
   8   3  -6       44.90       41.25      4.76 o 
   9   3  -6      254.84      293.56     11.64 o 
  10   3  -6      608.69      543.24     17.56 o 
  11   3  -6     1437.14     1409.44     53.69 o 
  12   3  -6      178.58      196.09     12.34 o 
  13   3  -6       30.22       19.46      5.38 o 
  14   3  -6       16.10       10.49      4.69 o 
  15   3  -6      162.64      168.84     12.70 o 
  16   3  -6      200.41      179.63     15.91 o 
  17   3  -6       28.80       23.90      6.36 o 
  18   3  -6        7.66        6.79      5.10 o 
  19   3  -6       53.87       53.13     11.93 o 
  20   3  -6       19.86       22.16      8.81 o 
  21   3  -6      152.88      159.09     18.47 o 
   0   4  -6      542.06      623.87     27.27 o 
   1   4  -6      154.69      164.98      9.21 o 
   2   4  -6     1271.34     1138.03     29.72 o 
   3   4  -6       52.89       52.19      9.23 o 
   4   4  -6       43.19       56.62      6.53 o 
   5   4  -6      293.98      292.72     12.81 o 
   6   4  -6      104.54       88.23      7.41 o 
   7   4  -6      242.52      242.90     20.74 o 
   8   4  -6      234.53      243.47     21.59 o 
   9   4  -6      534.09      492.34     28.98 o 
  10   4  -6      489.04      560.80     30.68 o 
  11   4  -6       40.10       48.30     11.36 o 
  12   4  -6      219.66      242.62     21.59 o 
  13   4  -6       14.61        9.66      7.10 o 
  14   4  -6       53.26       73.58     13.35 o 
  15   4  -6       34.29       43.47     11.36 o 
  16   4  -6       39.24       23.01      8.81 o 
  17   4  -6      112.75      114.77     16.76 o 
  18   4  -6       26.91       14.49      8.24 o 
  19   4  -6       11.15       16.76      8.81 o 
  20   4  -6       35.53       35.51     11.65 o 
   1   5  -6      319.22      315.34     14.34 o 
   2   5  -6       27.12       16.48      6.82 o 
   3   5  -6      375.88      361.65     24.15 o 
   4   5  -6      662.36      705.98     36.36 o 
   5   5  -6       92.70      103.98     14.49 o 
   9   5  -6      109.30      120.46     16.48 o 
  10   5  -6      123.96      138.07     17.90 o 
  12   5  -6       39.96       50.28     12.50 o 
  13   5  -6       27.99       18.75      9.66 o 
  14   5  -6       80.70       71.88     14.77 o 
  15   5  -6        9.65        7.39      7.67 o 
  16   5  -6      109.94      125.85     19.03 o 
  17   5  -6        2.09       -0.28      5.97 o 
  18   5  -6       60.18       44.32     12.78 o 
   7   6  -6       83.00       94.04     15.91 o 
   8   6  -6       75.87       71.02     15.06 o 
   9   6  -6       68.91      109.38     17.33 o 
  10   6  -6       18.56       28.69     10.51 o 
  11   6  -6       26.86       23.30      9.94 o 
  12   6  -6      217.50      180.68     22.44 o 
  13   6  -6       97.04       97.73     17.61 o 
  14   6  -6       14.62       13.07      9.38 o 
  15   6  -6       20.49       20.45     11.08 o 
   6   7  -6       14.08       21.59      9.66 o 
   7   7  -6      189.28      210.51     24.15 o 
   8   7  -6        2.70       -4.55      6.53 o 
   9   7  -6      100.28      105.97     18.75 o 
  10   7  -6       56.42       88.92     17.61 o 
  11   7  -6      110.19      129.55     21.02 o 
   2   0  -5      659.08      646.03     23.30 o 
   4   0  -5     2796.75     2574.76     72.73 o 
   6   0  -5     4883.74     4698.09    125.85 o 
   8   0  -5      527.73      540.07     12.35 o 
  10   0  -5      182.87      209.36      7.28 o 
  12   0  -5      774.22      749.20     35.09 o 
  14   0  -5     1242.30     1248.60     40.06 o 
  16   0  -5       69.68       74.43      8.24 o 
   2   1  -5      788.10      801.80     40.06 o 
   3   1  -5      921.49      928.62     22.60 o 
   4   1  -5     1375.69     1456.12     32.04 o 
   5   1  -5     1572.09     1354.16     23.87 o 
   6   1  -5      589.18      712.22     12.18 o 
   7   1  -5     2759.66     2834.98     38.27 o 
   8   1  -5      853.65      907.93     12.49 o 
   9   1  -5       86.46       99.72      3.80 o 
  10   1  -5      138.42      123.54      5.96 o 
  11   1  -5       71.79       78.05      3.63 o 
  12   1  -5      464.41      450.94     13.43 o 
  13   1  -5       81.00       89.44      5.28 o 
  14   1  -5       46.21       49.42      4.02 o 
  15   1  -5      257.74      240.27     10.77 o 
  16   1  -5       82.20       65.90     11.36 o 
  17   1  -5       73.27       69.43     13.35 o 
  18   1  -5       46.21       35.30      6.41 o 
  19   1  -5       77.43       82.07      8.82 o 
  20   1  -5       51.99       52.84      9.38 o 
   1   2  -5     3330.75     3381.88     96.02 o 
   2   2  -5       25.31       43.19      3.82 o 
   3   2  -5      485.77      535.58     14.66 o 
   4   2  -5      420.62      425.38      9.65 o 
   5   2  -5      734.27      789.56     20.79 o 
   6   2  -5     1693.33     1923.10     43.09 o 
   7   2  -5      893.89      924.21     33.67 o 
   8   2  -5       70.63       59.74      4.21 o 
   9   2  -5      548.38      579.96     12.36 o 
  10   2  -5       90.54      101.07      7.96 o 
  11   2  -5     1039.18      992.68     33.89 o 
  12   2  -5       31.13       40.92      5.05 o 
  13   2  -5      252.19      233.65     12.82 o 
  14   2  -5       75.45       65.44      7.64 o 
  15   2  -5      215.71      207.93     12.83 o 
  16   2  -5       53.46       49.35      7.44 o 
  17   2  -5       40.64       42.58      7.36 o 
  18   2  -5        1.46       -1.02      3.75 o 
  19   2  -5      112.84      114.29     11.03 o 
  20   2  -5        7.18       -1.42      5.40 o 
  21   2  -5      124.40      162.79     16.48 o 
  22   2  -5       46.31       58.52     11.93 o 
   0   3  -5      163.19      149.72     11.08 o 
   1   3  -5      837.40      832.78     25.00 o 
   2   3  -5      193.81      198.61      5.39 o 
   3   3  -5      494.10      498.32     12.15 o 
   4   3  -5      103.77       86.65      4.28 o 
   5   3  -5     1080.01     1088.03     19.54 o 
   6   3  -5      231.46      249.01     12.29 o 
   7   3  -5      434.13      460.27     13.25 o 
   8   3  -5      502.73      514.04     14.67 o 
   9   3  -5      813.11      767.05     19.66 o 
  10   3  -5       12.28        8.77      3.27 o 
  11   3  -5      158.34      126.60      9.35 o 
  12   3  -5      274.52      280.32     14.36 o 
  13   3  -5       32.57       23.47      5.62 o 
  14   3  -5      187.57      184.24     15.06 o 
  15   3  -5      165.05      157.16     28.41 o 
  16   3  -5       76.20       71.99      8.98 o 
  17   3  -5      433.08      438.35     20.50 o 
  18   3  -5       70.25       67.59     25.85 o 
  19   3  -5       39.57       36.56      7.91 o 
  20   3  -5      138.82      127.56     16.48 o 
  21   3  -5       14.62       15.06      8.24 o 
   1   4  -5      176.35      195.66     18.75 o 
   2   4  -5      146.53      132.97     14.35 o 
   3   4  -5      204.26      206.15     15.77 o 
   4   4  -5     1250.31     1221.44     38.35 o 
   5   4  -5       68.65       70.12      8.95 o 
   6   4  -5      741.45      785.36     23.20 o 
   7   4  -5      225.68      218.69     11.40 o 
   8   4  -5      112.87      118.57     10.45 o 
   9   4  -5       19.56       21.59      7.67 o 
  10   4  -5      192.99      186.93     18.18 o 
  11   4  -5      278.65      303.98     22.44 o 
  12   4  -5        9.38       23.58      8.52 o 
  13   4  -5       65.63       75.85     13.64 o 
  14   4  -5      371.33      371.03     26.14 o 
  15   4  -5      187.25      218.75     21.02 o 
  16   4  -5      128.34      140.06     17.61 o 
  17   4  -5       70.65       76.42     14.20 o 
  18   4  -5      125.76      130.40     17.05 o 
  19   4  -5       16.73       25.85      9.09 o 
  20   4  -5       82.89       72.73     13.92 o 
   0   5  -5      332.78      381.54     21.59 o 
   1   5  -5       88.53       94.32     11.93 o 
   2   5  -5     1541.95     1499.74     56.54 o 
   3   5  -5      200.07      222.45     19.03 o 
   4   5  -5      268.44      315.06     22.16 o 
   5   5  -5      459.41      437.01     15.39 o 
   8   5  -5       34.22       29.26      9.09 o 
   9   5  -5       51.02       45.74     11.08 o 
  10   5  -5      354.35      338.64     25.28 o 
  11   5  -5      122.54      129.55     17.05 o 
  12   5  -5      265.71      225.00     22.16 o 
  13   5  -5        9.77        3.98      6.25 o 
  14   5  -5      207.65      209.95     22.16 o 
  15   5  -5        2.22       -1.42      5.40 o 
  16   5  -5       27.38       13.64      8.24 o 
  17   5  -5       31.85       39.77     12.22 o 
  18   5  -5       18.14       36.36     11.93 o 
   7   6  -5       16.36       38.07     11.36 o 
   8   6  -5      214.76      234.09     23.30 o 
   9   6  -5      195.73      217.62     22.44 o 
  10   6  -5        0.52       -1.14      6.25 o 
  11   6  -5       50.86       60.51     14.20 o 
  12   6  -5        0.79       -4.26      6.25 o 
  13   6  -5       27.68       22.16      9.94 o 
  14   6  -5       70.29       59.94     15.34 o 
  15   6  -5       25.15       10.23      8.81 o 
   5   7  -5       53.28       76.71     15.63 o 
   6   7  -5       43.69       32.96     11.36 o 
   7   7  -5       59.03       82.39     16.19 o 
   8   7  -5       33.58       33.52     11.65 o 
   9   7  -5       24.95       19.89     10.51 o 
  10   7  -5        5.71       11.36      9.38 o 
  11   7  -5       43.15       30.11     12.50 o 
   2   0  -4     3022.80     2886.41     77.84 o 
   4   0  -4     1347.75     1513.09     46.31 o 
   6   0  -4     1308.09     1331.26     22.79 o 
   8   0  -4     4307.35     4794.17     72.13 o 
  10   0  -4     1189.60     1194.96     22.37 o 
  12   0  -4     2329.42     2285.27     64.49 o 
  14   0  -4      186.70      204.26     12.50 o 
  16   0  -4      282.80      312.51     16.19 o 
  18   0  -4       89.75      104.83     10.23 o 
   1   1  -4     3508.76     3169.09     91.19 o 
   2   1  -4      219.20      243.19      6.77 o 
   3   1  -4      346.24      398.26      9.50 o 
   4   1  -4     1455.88     1280.79     23.32 o 
   5   1  -4     1851.04     1967.73     21.96 o 
   6   1  -4      686.61      707.52      9.76 o 
   7   1  -4       19.58       34.41      1.54 o 
   8   1  -4      282.77      287.41      6.19 o 
   9   1  -4      253.70      255.86      7.35 o 
  10   1  -4      392.70      399.23      8.36 o 
  11   1  -4     1116.71     1042.76     17.23 o 
  12   1  -4       89.36       94.46      5.04 o 
  13   1  -4      412.59      433.69      9.52 o 
  14   1  -4      399.39      375.77     11.28 o 
  15   1  -4      399.11      401.15     10.49 o 
  16   1  -4      175.29      163.74     15.77 o 
  17   1  -4       88.75       63.58      7.56 o 
  18   1  -4      101.69      106.30     17.61 o 
  19   1  -4       56.88       61.27     17.05 o 
  20   1  -4       22.30       19.89      6.82 o 
  21   1  -4       61.90       59.66      9.94 o 
   0   2  -4      666.61      831.85     18.48 o 
   1   2  -4      616.03      677.98     10.00 o 
   2   2  -4      240.58      217.69      5.27 o 
   3   2  -4      139.70      143.76      4.09 o 
   4   2  -4       55.10       84.90      3.01 o 
   5   2  -4     1389.50     1423.06     31.04 o 
   6   2  -4      320.91      345.20     12.58 o 
   7   2  -4      109.84       77.88      5.62 o 
   8   2  -4     1006.32     1155.09     16.82 o 
   9   2  -4      111.92      140.33      4.47 o 
  10   2  -4      241.38      217.93      5.25 o 
  11   2  -4       67.83       75.90      4.26 o 
  12   2  -4       68.67       81.17      6.36 o 
  13   2  -4       19.51       13.32      3.54 o 
  14   2  -4      157.00      180.45     10.23 o 
  15   2  -4      378.53      367.79     18.47 o 
  16   2  -4      111.54       83.57      9.94 o 
  17   2  -4      196.18      190.75     12.82 o 
  18   2  -4       17.22       12.72      4.82 o 
  19   2  -4      117.86      108.35     10.76 o 
  20   2  -4       66.66       77.84     11.93 o 
  21   2  -4       50.19       39.77      9.66 o 
  22   2  -4        1.89       -4.55      4.55 o 
  23   2  -4       35.46       28.69      9.38 o 
   1   3  -4      467.20      448.83     11.30 o 
   2   3  -4       96.14       80.17      4.72 o 
   3   3  -4      184.62      168.05      4.67 o 
   4   3  -4      279.47      267.64      7.58 o 
   5   3  -4      337.35      329.47     10.46 o 
   6   3  -4       74.53       75.19      3.56 o 
   7   3  -4      536.20      485.39     16.38 o 
   8   3  -4      103.08      105.56      4.05 o 
   9   3  -4      239.13      251.11     10.20 o 
  10   3  -4      112.74      115.05      7.61 o 
  11   3  -4      570.73      582.11     24.64 o 
  12   3  -4      100.54      123.61     24.01 o 
  13   3  -4       81.61       69.54      8.01 o 
  14   3  -4      287.41      270.66     14.66 o 
  15   3  -4      125.52      135.30     16.05 o 
  16   3  -4      465.30      504.96     21.28 o 
  17   3  -4       14.66        7.50      4.82 o 
  18   3  -4       83.73       91.18     10.19 o 
  19   3  -4       69.66       55.91     17.05 o 
  20   3  -4       10.53        2.56      6.25 o 
  21   3  -4       72.53       70.46     13.07 o 
  22   3  -4       34.03       32.96     10.51 o 
   0   4  -4     2121.01     2135.60     46.68 o 
   1   4  -4      352.46      359.04      9.67 o 
   2   4  -4      800.90      822.91     23.06 o 
   3   4  -4      509.90      484.60     12.08 o 
   4   4  -4      421.66      374.00     10.29 o 
   5   4  -4      167.60      155.15      6.49 o 
   6   4  -4      248.01      275.73     29.26 o 
   7   4  -4      144.84      159.11      9.61 o 
   8   4  -4      145.78      134.30     10.84 o 
   9   4  -4      249.80      211.13     13.59 o 
  10   4  -4     1178.37     1212.80     48.30 o 
  11   4  -4      148.72      124.43     15.34 o 
  12   4  -4      480.34      523.30     30.11 o 
  13   4  -4      174.80      172.45     18.18 o 
  14   4  -4      357.73      321.31     24.15 o 
  15   4  -4        7.03        3.98      5.68 o 
  16   4  -4       34.81       32.10      9.66 o 
  17   4  -4       21.28       13.64      7.39 o 
  18   4  -4       51.14       52.84     12.22 o 
  19   4  -4       35.57       40.06     11.65 o 
  20   4  -4       74.81       67.05     13.92 o 
   1   5  -4      145.39      165.09     10.91 o 
   2   5  -4      547.18      531.20     15.92 o 
   3   5  -4      602.85      553.40     19.64 o 
   4   5  -4     1030.31      998.39     25.75 o 
   5   5  -4       55.52       56.40      5.34 o 
   6   5  -4      413.75      410.98     15.91 o 
   7   5  -4       33.56       15.63      7.10 o 
   8   5  -4      884.72      869.62     41.19 o 
   9   5  -4        7.76        3.41      6.25 o 
  10   5  -4       50.47       45.17     11.36 o 
  11   5  -4        1.93       -1.14      5.40 o 
  12   5  -4        5.28       13.92      7.95 o 
  13   5  -4      141.82       96.02     15.91 o 
  14   5  -4       31.15       26.42      9.94 o 
  15   5  -4       33.01       41.19     11.93 o 
  16   5  -4      114.34      106.54     17.05 o 
  17   5  -4       28.38       50.85     13.07 o 
  18   5  -4       75.53       80.40     15.34 o 
   0   6  -4      244.61      231.82     20.17 o 
   1   6  -4       47.79       37.50     10.51 o 
   2   6  -4      131.01      129.55     17.05 o 
   6   6  -4       38.89       38.07     10.80 o 
   7   6  -4       54.16       34.38     10.80 o 
   8   6  -4      120.30      109.66     16.76 o 
   9   6  -4       61.14       48.01     12.50 o 
  10   6  -4       48.31       49.43     12.50 o 
  11   6  -4       25.68       30.40     10.80 o 
  12   6  -4      116.79      133.81     18.75 o 
  13   6  -4       36.45       51.14     13.92 o 
  14   6  -4        4.09       11.65      8.52 o 
  15   6  -4       97.85       98.01     17.90 o 
  16   6  -4       14.98       15.63      9.66 o 
   4   7  -4       47.72       65.91     14.77 o 
   5   7  -4       18.92        9.38      7.95 o 
   6   7  -4        3.15        3.13      6.53 o 
   7   7  -4       77.22      113.07     17.90 o 
   8   7  -4       10.35        9.38      7.95 o 
   9   7  -4       21.30       15.91      9.66 o 
  10   7  -4        5.62        7.39      7.95 o 
  11   7  -4      112.92       84.66     17.33 o 
  12   7  -4       15.66       15.63     10.80 o 
   2   8  -4        7.39       -1.42      7.10 o 
   3   8  -4       34.67       53.41     14.49 o 
   4   8  -4       42.12       42.90     13.07 o 
   2   0  -3     5135.17     5264.58    135.23 o 
   4   0  -3      950.69      780.69     26.42 o 
   6   0  -3      748.30      737.67     12.76 o 
   8   0  -3     1456.56     1312.42     21.01 o 
  10   0  -3      878.32      907.07     19.36 o 
  12   0  -3      262.72      419.37     14.29 o 
  14   0  -3     2175.99     1950.38     44.70 o 
  16   0  -3       23.38       23.02      3.92 o 
  18   0  -3     1186.05     1313.71     40.91 o 
   0   1  -3    21452.81    19842.10    559.10 o 
   1   1  -3    18991.59    19977.61    518.47 o 
   2   1  -3     6401.32     6232.12    116.10 o 
   3   1  -3      663.55      614.98     15.27 o 
   4   1  -3     1017.53      976.70     15.80 o 
   5   1  -3      294.62      303.58      7.26 o 
   6   1  -3      362.80      321.72      5.59 o 
   7   1  -3     1352.41     1400.36     17.35 o 
   8   1  -3      572.20      619.33     10.40 o 
   9   1  -3     3231.20     3255.13     39.65 o 
  10   1  -3      358.21      328.59      7.20 o 
  11   1  -3      911.88      858.29     13.21 o 
  12   1  -3      411.27      407.22      8.99 o 
  13   1  -3      179.29      166.94      7.67 o 
  14   1  -3      570.43      616.55     13.32 o 
  15   1  -3      105.69       91.48      9.76 o 
  16   1  -3      276.24      259.22      8.94 o 
  17   1  -3      213.30      189.58      8.05 o 
  18   1  -3       32.09       29.74      5.94 o 
  19   1  -3      159.57      202.10     12.51 o 
  20   1  -3      275.82      264.78     17.61 o 
  21   1  -3        9.40        8.81      5.68 o 
  22   1  -3      245.34      279.55     19.03 o 
   1   2  -3      469.48      405.85      7.63 o 
   2   2  -3       83.79       77.56      2.78 o 
   3   2  -3      375.93      388.30      7.24 o 
   4   2  -3      356.09      371.95      6.54 o 
   5   2  -3      157.06      174.75      4.60 o 
   6   2  -3       90.45       75.82      3.77 o 
   7   2  -3      122.99      125.23      5.97 o 
   8   2  -3      249.05      301.57      7.06 o 
   9   2  -3      686.83      674.02     11.49 o 
  10   2  -3       35.26       28.91      2.20 o 
  11   2  -3      605.93      590.87     11.03 o 
  12   2  -3      229.17      167.68      5.82 o 
  13   2  -3      508.25      506.62     13.90 o 
  14   2  -3      412.46      358.66     13.44 o 
  15   2  -3      350.39      347.04     15.86 o 
  16   2  -3       11.37       15.72      5.12 o 
  17   2  -3      353.44      355.35     44.32 o 
  18   2  -3       88.01       78.15      9.08 o 
  19   2  -3      148.36      127.74     11.26 o 
  20   2  -3        8.76        7.39      5.40 o 
  21   2  -3      289.15      358.81     23.30 o 
  22   2  -3       25.02       46.59     10.51 o 
  23   2  -3       91.63      112.22     14.20 o 
   0   3  -3      538.50      611.28     17.17 o 
   1   3  -3     1052.86     1196.26     24.79 o 
   2   3  -3      702.74      851.11     12.19 o 
   3   3  -3     1050.67     1072.12     15.97 o 
   4   3  -3      199.73      188.14      6.07 o 
   5   3  -3      296.58      314.49      7.86 o 
   6   3  -3      308.77      338.52      9.16 o 
   7   3  -3      415.17      365.63      8.68 o 
   8   3  -3      684.63      751.83     14.16 o 
   9   3  -3      296.64      273.46      9.47 o 
  10   3  -3      253.26      205.35     11.04 o 
  11   3  -3       26.89       24.25      5.50 o 
  12   3  -3      510.93      542.35     27.13 o 
  13   3  -3      381.22      352.48     16.16 o 
  14   3  -3      185.71      182.38     12.23 o 
  15   3  -3       80.25       61.39     18.04 o 
  16   3  -3       21.83       15.47      5.32 o 
  17   3  -3      674.74      666.08     25.56 o 
  18   3  -3       27.42       22.90      6.40 o 
  19   3  -3      130.94      145.26     12.61 o 
  20   3  -3      154.06      117.62     15.34 o 
  21   3  -3       45.69       48.01     11.36 o 
  22   3  -3      101.86      107.39     15.06 o 
   1   4  -3      400.99      402.69     10.82 o 
   2   4  -3      437.45      408.53     12.40 o 
   3   4  -3       94.20       89.36      5.29 o 
   4   4  -3      672.91      671.75     13.45 o 
   5   4  -3      393.56      427.00     11.31 o 
   6   4  -3      977.53     1022.54     20.91 o 
   7   4  -3       28.03       19.66      4.08 o 
   8   4  -3      669.34      620.38     21.61 o 
   9   4  -3      462.02      461.46     19.61 o 
  10   4  -3     1151.72     1186.95     47.73 o 
  11   4  -3      471.25      482.68     27.84 o 
  12   4  -3       29.46       33.24      9.09 o 
  13   4  -3       40.85       28.69      9.09 o 
  14   4  -3      178.43      150.57     17.05 o 
  15   4  -3       96.07      104.55     14.77 o 
  16   4  -3      115.22      101.71     14.77 o 
  17   4  -3        1.85        3.98      5.68 o 
  18   4  -3      172.15      163.64     18.47 o 
  19   4  -3       38.16       37.78     11.08 o 
  20   4  -3       84.59      103.13     15.91 o 
  21   4  -3        6.09       10.23      8.24 o 
   0   5  -3      519.35      543.76     27.56 o 
   1   5  -3      140.12      120.17      9.53 o 
   2   5  -3      583.78      549.80     24.29 o 
   3   5  -3      209.72      218.58     12.21 o 
   4   5  -3      163.81      153.56      5.99 o 
   5   5  -3       19.33       17.69      3.07 o 
   6   5  -3      119.35      117.02      6.70 o 
   7   5  -3      222.96      201.71     19.32 o 
   8   5  -3       22.57       31.82      9.38 o 
   9   5  -3       57.05       52.84     11.65 o 
  10   5  -3     1013.30      896.32     43.47 o 
  11   5  -3       15.96        8.81      6.82 o 
  12   5  -3      205.85      186.37     19.60 o 
  13   5  -3       24.00       14.49      7.95 o 
  14   5  -3      123.22      102.27     16.48 o 
  15   5  -3        7.42       25.57      9.66 o 
  16   5  -3       19.75       17.05      8.24 o 
  17   5  -3       70.10       68.18     14.49 o 
  18   5  -3       11.39       14.20      7.95 o 
  19   5  -3       28.11       42.33     12.22 o 
   1   6  -3      118.24      160.56     12.25 o 
   2   6  -3      133.79      184.95     19.32 o 
   3   6  -3      105.53       80.11     14.77 o 
   4   6  -3       27.00       42.05     12.22 o 
   5   6  -3       54.04       48.30     11.36 o 
   6   6  -3       69.00       88.07     14.49 o 
   7   6  -3      147.76      130.12     17.33 o 
   8   6  -3      117.08       81.25     14.49 o 
   9   6  -3      203.13      181.82     20.45 o 
  10   6  -3        9.25        5.40      7.10 o 
  11   6  -3       58.84       50.57     12.78 o 
  12   6  -3       37.26       49.43     12.78 o 
  13   6  -3       31.67       25.57      9.94 o 
  14   6  -3       77.74       80.68     15.91 o 
  15   6  -3       45.25       20.17     10.23 o 
  16   6  -3       16.26       24.15     10.80 o 
   2   7  -3       20.39       43.75     13.07 o 
   3   7  -3       27.16       29.51     13.07 o 
   4   7  -3       40.16       29.26     10.51 o 
   5   7  -3      111.22      109.09     17.05 o 
   6   7  -3       10.20        8.81      7.67 o 
   7   7  -3       76.85       67.05     14.49 o 
   8   7  -3        9.20       -1.14      6.82 o 
   9   7  -3       53.49       71.31     15.34 o 
  10   7  -3        9.62        0.85      7.67 o 
  11   7  -3       21.24       11.93      9.66 o 
  12   7  -3       13.29       12.78      9.09 o 
   1   8  -3      116.82      132.39     19.03 o 
   2   8  -3        8.69        3.13      7.39 o 
   3   8  -3       62.94       58.81     14.49 o 
   4   8  -3       12.47       15.34      9.38 o 
   5   8  -3        0.94       -1.99      7.10 o 
   2   0  -2     1051.69     1073.03     30.40 o 
   4   0  -2     9833.68     9203.79    133.17 o 
   6   0  -2     5371.48     5766.65     74.07 o 
   8   0  -2     1806.94     1797.83     31.02 o 
  10   0  -2      256.95      229.63     11.30 o 
  12   0  -2     1304.47     1353.42     34.80 o 
  14   0  -2      694.14      677.13     16.90 o 
  16   0  -2      250.03      262.34     15.76 o 
  18   0  -2      270.41      297.07     13.10 o 
  20   0  -2      317.60      299.72     17.61 o 
   1   1  -2     1790.45     1949.65     36.56 o 
   2   1  -2     1108.53     1098.22     15.09 o 
   3   1  -2    11802.40    11655.87    208.02 o 
   4   1  -2     1796.29     1976.04     30.60 o 
   5   1  -2     2483.77     2369.56     28.41 o 
   6   1  -2      367.50      366.88      6.18 o 
   7   1  -2     1126.92     1000.59     12.41 o 
   8   1  -2      395.40      399.00      6.66 o 
   9   1  -2      241.62      255.92      5.61 o 
  10   1  -2      794.00      810.04     12.97 o 
  11   1  -2      965.51     1014.07     16.29 o 
  12   1  -2      414.38      400.38      8.82 o 
  13   1  -2     2410.09     2396.87     32.62 o 
  14   1  -2      208.03      202.32      6.94 o 
  15   1  -2      160.09      156.51      8.44 o 
  16   1  -2      520.14      474.89     10.73 o 
  17   1  -2      163.54      160.42      6.86 o 
  18   1  -2      281.33      324.38     10.77 o 
  19   1  -2       13.46       17.56      4.93 o 
  20   1  -2       52.37       49.43      9.09 o 
  21   1  -2      128.93      125.00     13.07 o 
  22   1  -2        4.89       11.08      6.25 o 
  23   1  -2       40.11       45.74      9.38 o 
   0   2  -2     2984.30     3058.60     63.64 o 
   1   2  -2      178.85      157.36      3.73 o 
   2   2  -2      382.56      397.12      5.75 o 
   3   2  -2      105.87      111.17      5.02 o 
   4   2  -2     2754.18     2831.00     37.85 o 
   5   2  -2      855.68      850.91     12.41 o 
   6   2  -2      165.11      171.35      4.80 o 
   7   2  -2      272.82      258.64      5.93 o 
   8   2  -2     1609.34     1766.12     26.30 o 
   9   2  -2      493.30      491.30      9.37 o 
  10   2  -2      138.99      131.59      4.86 o 
  11   2  -2      188.02      213.33      9.55 o 
  12   2  -2      446.80      421.55     11.65 o 
  13   2  -2      554.99      552.08     12.34 o 
  14   2  -2       57.94       67.83      6.11 o 
  15   2  -2     1342.30     1248.23     22.57 o 
  16   2  -2        2.27       -2.99      2.99 o 
  17   2  -2      115.00      118.62     10.17 o 
  18   2  -2      170.92      170.18     12.15 o 
  19   2  -2      295.95      298.34     15.90 o 
  20   2  -2       29.44       21.32      5.99 o 
  21   2  -2       12.23        8.24      6.53 o 
  22   2  -2       91.29       81.54     12.50 o 
  23   2  -2      151.01      163.92     17.05 o 
   1   3  -2      844.17      808.77     12.67 o 
   2   3  -2      139.04      124.19      3.89 o 
   3   3  -2      389.69      396.56      9.64 o 
   4   3  -2      286.90      333.17      7.40 o 
   5   3  -2      774.77      890.44     14.59 o 
   6   3  -2       61.15       49.81      3.03 o 
   7   3  -2       90.84      121.59      4.55 o 
   8   3  -2       81.37       80.13      4.09 o 
   9   3  -2      694.09      662.56     13.52 o 
  10   3  -2       45.07       56.35      3.73 o 
  11   3  -2      726.35      700.09     16.39 o 
  12   3  -2        3.04        1.02      3.55 o 
  13   3  -2     1316.03     1347.47     50.00 o 
  14   3  -2       27.36       27.56      7.95 o 
  15   3  -2      142.74      142.52     11.20 o 
  16   3  -2       82.00       87.88      9.34 o 
  17   3  -2        4.64        0.83      4.20 o 
  18   3  -2      150.38      158.57     21.02 o 
  19   3  -2      142.72      129.85     20.60 o 
  20   3  -2        1.32        4.81      9.52 o 
  21   3  -2      130.07      117.33     15.34 o 
  22   3  -2       31.07       41.48     11.65 o 
   0   4  -2      893.15      883.00     44.18 o 
   1   4  -2      284.87      317.06      9.40 o 
   2   4  -2      124.59      107.10      3.86 o 
   3   4  -2      394.43      425.19      9.79 o 
   4   4  -2      369.87      335.93      8.69 o 
   5   4  -2      221.51      213.18      6.94 o 
   6   4  -2       21.31       21.02      2.56 o 
   7   4  -2       14.86       12.87      2.39 o 
   8   4  -2       31.01       39.30      3.66 o 
   9   4  -2      837.17      790.32     32.24 o 
  10   4  -2      996.88      917.63     40.34 o 
  11   4  -2       74.03       61.36     11.36 o 
  12   4  -2      199.57      220.74     19.32 o 
  13   4  -2      134.88      123.30     15.63 o 
  15   4  -2       57.86       57.39     11.65 o 
  16   4  -2      137.30      147.16     16.76 o 
  17   4  -2       19.51       10.80      6.53 o 
  18   4  -2        5.11        7.95      6.25 o 
  19   4  -2       40.20       23.01      9.38 o 
  20   4  -2       36.63       47.73     11.93 o 
  21   4  -2       13.08       12.22      8.24 o 
   1   5  -2      166.11      127.85     10.09 o 
   2   5  -2      254.03      221.27     26.56 o 
   3   5  -2      376.88      370.44     19.74 o 
   4   5  -2      341.02      359.07     17.27 o 
   5   5  -2       42.24       53.57      3.37 o 
   6   5  -2      167.70      174.00      6.47 o 
   7   5  -2      185.61      183.40     23.47 o 
   8   5  -2      604.50      619.33     32.67 o 
   9   5  -2       15.01        7.67      6.53 o 
  10   5  -2       96.98       74.72     13.35 o 
  11   5  -2       27.13       17.05      7.67 o 
  12   5  -2       13.19       11.36      6.82 o 
  13   5  -2       15.61       27.56      9.66 o 
  14   5  -2        5.86       14.77      7.95 o 
  15   5  -2       18.69       18.18      7.95 o 
  16   5  -2      335.81      367.34     26.99 o 
  17   5  -2       32.65       23.86      9.94 o 
  18   5  -2       29.56       20.17      9.09 o 
  19   5  -2       28.78       41.48     12.22 o 
   0   6  -2      255.17      211.65     19.89 o 
   1   6  -2       15.71       39.83      7.43 o 
   2   6  -2       23.07        6.85      8.66 o 
   3   6  -2      185.17      154.76     12.18 o 
   4   6  -2       27.91       32.58      8.81 o 
   5   6  -2      646.36      706.83     26.95 o 
   6   6  -2       24.23       24.64     12.50 o 
   7   6  -2        2.89        6.43      4.91 o 
   8   6  -2        3.80       -0.85      5.68 o 
   9   6  -2      142.13      117.05     16.76 o 
  10   6  -2      166.90      140.63     17.90 o 
  11   6  -2        8.59        3.13      6.82 o 
  12   6  -2       82.68       95.46     15.91 o 
  13   6  -2        5.72       16.19      8.81 o 
  14   6  -2        4.55        3.98      6.25 o 
  15   6  -2       63.61       65.34     15.06 o 
  16   6  -2       13.69       28.41     11.93 o 
   1   7  -2      155.77      164.49     20.45 o 
   2   7  -2       57.67       77.79     11.22 o 
   3   7  -2       41.79       34.18      8.12 o 
   4   7  -2        1.30       -2.25      4.62 o 
   5   7  -2       22.19       16.98      6.62 o 
   6   7  -2       40.16       35.46      8.70 o 
   7   7  -2       19.72        7.67      8.24 o 
   8   7  -2       20.14       18.47      8.81 o 
   9   7  -2       18.08       15.06      8.52 o 
  10   7  -2       30.58       34.94     11.65 o 
  11   7  -2       61.83       63.07     15.63 o 
  12   7  -2       25.69       21.59     11.36 o 
   0   8  -2       28.65       36.93     12.50 o 
   1   8  -2       24.73       50.85     13.35 o 
   2   8  -2        9.23       30.97     11.65 o 
   3   8  -2       12.02        1.42      8.24 o 
   4   8  -2        9.06        0.00      6.53 o 
   5   8  -2       40.55       36.93     12.22 o 
   2   0  -1     4056.77     3924.45     50.08 o 
   4   0  -1    26790.03    26655.45    946.37 o 
   6   0  -1    12566.11    12699.66    183.57 o 
   8   0  -1     2604.81     2689.86     43.36 o 
  10   0  -1     2945.10     3019.75     49.75 o 
  12   0  -1      530.79      551.76     13.70 o 
  14   0  -1      549.61      519.61     14.13 o 
  16   0  -1      140.29      141.55      8.85 o 
  18   0  -1      331.59      304.35     19.87 o 
  20   0  -1      466.21      485.66     18.66 o 
   0   1  -1     8724.49     9303.84    131.81 o 
   1   1  -1     1887.23     1910.82     20.22 o 
   2   1  -1     5243.31     5487.02     56.32 o 
   3   1  -1     1891.80     1920.26     23.15 o 
   4   1  -1     2040.91     1991.35     23.93 o 
   5   1  -1     1589.55     1676.69     18.99 o 
   6   1  -1     1247.01     1166.01     15.87 o 
   7   1  -1     5030.67     5357.78     67.38 o 
   8   1  -1     1289.50     1353.47     18.80 o 
   9   1  -1     1281.74     1356.00     23.55 o 
  10   1  -1     1555.10     1698.20     24.68 o 
  11   1  -1       62.76       66.01      3.41 o 
  12   1  -1       39.69       44.93      4.02 o 
  13   1  -1       12.74       13.72      2.17 o 
  14   1  -1      172.80      167.40      5.65 o 
  15   1  -1      282.29      276.74      7.60 o 
  16   1  -1      252.84      230.78      7.07 o 
  17   1  -1      174.43      208.01      9.08 o 
  18   1  -1       32.81       39.50      8.24 o 
  19   1  -1      182.15      173.36      8.28 o 
  20   1  -1      256.52      277.50     14.82 o 
  21   1  -1       16.12       14.49      5.97 o 
  22   1  -1      342.93      395.75     22.44 o 
  23   1  -1       34.98       45.74      9.38 o 
  24   1  -1       80.44       95.74     12.22 o 
   1   2  -1      508.34      518.29      9.03 o 
   2   2  -1      203.39      230.05      5.27 o 
   3   2  -1      537.69      458.59      7.88 o 
   4   2  -1       13.73       11.91      1.27 o 
   5   2  -1     1484.53     1707.25     25.64 o 
   6   2  -1      502.58      565.47     13.07 o 
   7   2  -1      245.40      212.98     11.71 o 
   8   2  -1      156.57      182.55     11.15 o 
   9   2  -1     1623.15     1671.85     25.82 o 
  10   2  -1      645.72      589.20     22.72 o 
  11   2  -1      574.41      537.61     11.61 o 
  12   2  -1      274.24      293.87      8.94 o 
  13   2  -1      984.05      913.46     19.26 o 
  14   2  -1      375.32      371.53     10.35 o 
  15   2  -1       87.76       77.33      4.96 o 
  16   2  -1      308.61      285.29      9.95 o 
  17   2  -1       20.81        9.82      4.62 o 
  18   2  -1      109.78       97.42     10.37 o 
  19   2  -1      133.40      134.33     11.26 o 
  20   2  -1        9.42       11.99      5.20 o 
  21   2  -1      155.68      164.49     16.19 o 
  22   2  -1        3.88       -3.41      5.11 o 
  23   2  -1      185.42      207.67     18.47 o 
   0   3  -1      742.70      798.34     20.99 o 
   1   3  -1      719.49      818.82     13.60 o 
   2   3  -1      809.64      916.91     13.93 o 
   3   3  -1     1247.08     1259.60     18.20 o 
   4   3  -1       29.38       42.08      3.32 o 
   5   3  -1     1679.83     1629.09     26.24 o 
   6   3  -1      299.61      299.05      8.05 o 
   7   3  -1      435.05      414.51     14.35 o 
   8   3  -1      449.41      430.69     11.57 o 
   9   3  -1      686.54      728.07     16.68 o 
  10   3  -1      102.36      107.75      5.12 o 
  11   3  -1      171.92      167.93     11.12 o 
  12   3  -1        9.14        7.59      2.46 o 
  13   3  -1      341.53      319.45     17.65 o 
  14   3  -1       96.54       84.09     11.65 o 
  15   3  -1      345.05      351.43     22.44 o 
  16   3  -1        3.96       -2.56      3.98 o 
  17   3  -1       90.25       80.78     10.37 o 
  18   3  -1       15.53       14.81      5.55 o 
  19   3  -1      105.61      100.02     15.20 o 
  20   3  -1        8.35        1.52     13.78 o 
  21   3  -1       21.10       40.06     10.51 o 
  22   3  -1        8.64       21.31      8.52 o 
   1   4  -1      457.57      493.36     14.30 o 
   2   4  -1       52.42       60.04      4.92 o 
   3   4  -1      142.31      163.25      4.96 o 
   4   4  -1      583.48      575.73     11.26 o 
   5   4  -1       88.01       99.37      4.49 o 
   6   4  -1      788.93      749.66     13.95 o 
   7   4  -1      152.18      146.25      5.75 o 
   8   4  -1      113.28      116.90      5.35 o 
   9   4  -1      166.05      156.44      7.83 o 
  10   4  -1      237.73      235.80      9.63 o 
  11   4  -1      194.62      176.71     16.76 o 
  12   4  -1       41.55       42.90     10.23 o 
  13   4  -1      372.10      394.61     25.28 o 
  14   4  -1       87.45       82.67     13.35 o 
  15   4  -1       57.32       59.09     11.65 o 
  16   4  -1       44.67       35.23      9.94 o 
  17   4  -1       35.14       27.27      9.09 o 
  18   4  -1      157.19      198.30     19.60 o 
  19   4  -1        9.37        1.70      6.53 o 
  20   4  -1        7.75       21.88      9.09 o 
  21   4  -1        5.76        9.09      6.82 o 
   0   5  -1      589.81      582.96     30.11 o 
   1   5  -1      193.51      210.35     12.53 o 
   2   5  -1       55.82       55.39      7.36 o 
   3   5  -1       37.63       36.87      5.03 o 
   4   5  -1       74.18       73.17      4.90 o 
   5   5  -1      193.48      156.92      5.70 o 
   6   5  -1      293.30      298.39      9.21 o 
   7   5  -1       63.22       65.44      7.71 o 
   8   5  -1      104.74      104.93     11.51 o 
   9   5  -1      139.30      161.37     13.24 o 
  10   5  -1      718.52      717.06     36.36 o 
  11   5  -1       68.46       72.73     13.07 o 
  12   5  -1      170.35      159.66     18.18 o 
  13   5  -1      175.45      205.40     20.45 o 
  14   5  -1       88.54       83.24     14.49 o 
  15   5  -1       22.28       25.00      9.09 o 
  16   5  -1       17.98       17.90      9.09 o 
  17   5  -1       39.37       49.43     12.50 o 
  18   5  -1        1.71       -0.28      5.97 o 
  19   5  -1        0.72        7.39      7.39 o 
   1   6  -1      231.04      205.98     14.15 o 
   2   6  -1      270.60      253.68     12.36 o 
   3   6  -1      299.12      315.19     13.62 o 
   4   6  -1      138.37      108.32      8.72 o 
   5   6  -1        1.05        3.90      4.11 o 
   6   6  -1       29.40       38.90      3.89 o 
   7   6  -1       15.91        3.17      4.64 o 
   8   6  -1       11.41       16.61      7.95 o 
   9   6  -1      171.17      177.28     19.32 o 
  10   6  -1       18.17       13.64      8.24 o 
  11   6  -1        4.50       -3.41      5.11 o 
  12   6  -1       71.79       88.64     15.63 o 
  13   6  -1        0.27        9.09      7.67 o 
  14   6  -1        7.16        7.95      7.95 o 
  15   6  -1       80.45      110.80     17.90 o 
  16   6  -1       41.63       44.89     13.07 o 
   0   7  -1      116.41      148.60     27.13 o 
   1   7  -1       17.97       18.88      5.31 o 
   2   7  -1       92.23      104.30     11.60 o 
   3   7  -1       15.50       12.57      7.67 o 
   4   7  -1       19.54       21.22      7.24 o 
   5   7  -1      174.63      167.37     14.80 o 
   6   7  -1       38.88       50.85      9.56 o 
   7   7  -1       25.93       39.95      8.94 o 
   8   7  -1       16.65       25.02     19.60 o 
   9   7  -1       14.78       14.20      8.81 o 
  10   7  -1       31.23       34.66     11.93 o 
  11   7  -1        2.59       -0.57      6.25 o 
  12   7  -1        0.40       -3.41      6.25 o 
   1   8  -1       62.72       85.80     15.63 o 
   2   8  -1        4.04        3.98      7.39 o 
   3   8  -1       36.62       49.47     19.18 o 
   4   8  -1       35.01       31.70     13.21 o 
   5   8  -1        5.53        7.18      6.82 o 
   6   8  -1       55.84       54.24     10.82 o 
   2   0   0        4.66       -0.28      1.14 o 
   4   0   0     6232.84     6674.31    118.80 o 
   6   0   0      228.29      251.64      9.43 o 
   8   0   0      157.02      153.58      5.43 o 
  10   0   0     3225.29     3340.29     53.38 o 
  12   0   0     1326.47     1176.33     25.54 o 
  14   0   0       13.34       30.74      3.69 o 
  16   0   0       96.73      110.77      6.75 o 
  18   0   0        7.13        9.72      3.84 o 
  20   0   0       71.24       88.07      8.34 o 
  22   0   0       94.60      110.80     11.36 o 
   1   1   0     1510.74     1540.67     18.12 o 
   2   1   0    11437.16    10907.30    119.14 o 
   3   1   0      620.18      715.23      9.04 o 
   4   1   0     3292.23     3279.24     35.01 o 
   5   1   0      791.14      762.69     10.91 o 
   6   1   0     1513.68     1653.54     24.67 o 
   7   1   0     2048.60     2225.83     34.72 o 
   8   1   0      444.95      351.82      7.54 o 
   9   1   0       39.99       21.16      3.61 o 
  10   1   0        0.11        0.38      1.41 o 
  11   1   0      245.88      276.83      7.38 o 
  12   1   0     1336.69     1271.42     18.87 o 
  13   1   0      906.03      785.50     12.63 o 
  14   1   0      198.93      179.61      5.44 o 
  15   1   0      545.96      511.18     10.95 o 
  16   1   0      409.53      409.14     10.81 o 
  17   1   0      611.02      660.83     14.88 o 
  18   1   0      165.64      161.83      7.09 o 
  19   1   0       68.63       63.45      5.51 o 
  20   1   0      105.42      106.54      9.04 o 
  21   1   0      128.31      134.66     13.35 o 
  22   1   0        1.11        1.99      4.55 o 
  23   1   0       54.10       59.66      9.94 o 
  24   1   0       12.50       14.77      6.53 o 
   0   2   0      578.02      531.01     13.86 o 
   1   2   0       30.89       37.86      1.75 o 
   2   2   0       13.31       12.66      1.19 o 
   3   2   0     4024.16     3678.93     44.07 o 
   4   2   0     1078.08     1138.36     15.81 o 
   5   2   0      183.01      191.40      6.53 o 
   6   2   0      303.97      390.11      7.94 o 
   7   2   0       10.78       30.61      2.27 o 
   8   2   0       10.11       13.10      1.83 o 
   9   2   0       62.74       71.33      7.24 o 
  10   2   0      137.85      128.49      5.61 o 
  11   2   0       35.43       36.09      3.38 o 
  12   2   0       65.55       63.45      6.27 o 
  13   2   0      212.15      179.48      7.23 o 
  14   2   0      420.57      389.49     12.99 o 
  15   2   0      930.96      928.87     20.49 o 
  16   2   0        0.67        0.02      2.94 o 
  17   2   0      144.97      143.55      7.22 o 
  18   2   0      388.03      378.05     17.61 o 
  19   2   0      331.39      331.60     16.65 o 
  20   2   0       62.34       68.69      8.92 o 
  21   2   0       69.89       76.14     11.93 o 
  22   2   0      274.11      280.40     20.74 o 
  23   2   0        3.51       -0.28      4.83 o 
   1   3   0     2322.86     2481.77     32.03 o 
   2   3   0       81.78       65.64      4.38 o 
   3   3   0      923.88     1021.69     15.98 o 
   4   3   0      177.03      164.73      5.37 o 
   5   3   0      182.53      219.00      6.32 o 
   7   3   0      121.32      138.68      5.72 o 
   8   3   0        2.81        5.57      1.73 o 
   9   3   0      316.13      318.18      9.10 o 
  10   3   0      295.30      318.99     10.12 o 
  11   3   0      970.18      901.43     21.83 o 
  12   3   0       14.70       21.06      3.30 o 
  13   3   0      698.96      645.05     16.43 o 
  14   3   0      155.93      135.93      7.78 o 
  15   3   0       16.15        6.53      5.11 o 
  16   3   0       15.85       15.91      6.82 o 
  17   3   0      115.20       79.83     12.22 o 
  18   3   0       43.53       30.76      7.09 o 
  19   3   0       51.25       41.72      8.05 o 
  20   3   0       17.81       21.81      7.17 o 
  21   3   0        0.74        8.52      6.25 o 
  22   3   0       62.13       81.82     13.35 o 
   0   4   0     1723.29     1660.84     38.87 o 
   1   4   0      908.94      890.18     17.72 o 
   2   4   0        3.33        2.79      1.79 o 
   3   4   0     1682.44     1826.89     26.37 o 
   4   4   0       12.11       12.60      2.43 o 
   5   4   0      260.60      311.57      9.09 o 
   6   4   0       59.05       84.77      4.85 o 
   7   4   0      324.35      307.34     10.95 o 
   8   4   0      654.75      722.11     20.23 o 
   9   4   0      649.42      632.14     15.26 o 
  10   4   0     1163.33     1108.75     22.17 o 
  11   4   0       26.06       24.94      5.82 o 
  12   4   0      122.83      136.08     15.06 o 
  13   4   0        0.56        0.00      4.83 o 
  14   4   0       20.24       18.75      7.39 o 
  15   4   0       11.32        8.81      5.68 o 
  16   4   0       50.92       64.77     12.22 o 
  17   4   0        9.83       14.77      7.67 o 
  18   4   0        1.24        4.83      5.97 o 
  19   4   0      102.16      119.89     16.19 o 
  20   4   0       67.49       96.88     15.34 o 
  21   4   0       13.81       24.15      9.09 o 
   1   5   0      325.36      304.57     12.01 o 
   2   5   0      409.93      430.80     12.29 o 
   3   5   0       92.57       91.57      5.90 o 
   4   5   0      447.82      440.97      9.66 o 
   5   5   0      291.31      280.32     10.17 o 
   6   5   0       14.28       18.47      2.98 o 
   7   5   0        4.03        3.55      2.79 o 
   8   5   0     1108.57     1114.65     26.33 o 
   9   5   0      241.83      253.90     16.22 o 
  10   5   0       14.78       11.44      5.29 o 
  11   5   0      112.91      111.08     15.34 o 
  12   5   0       87.46      106.82     15.34 o 
  13   5   0        1.28        2.27      5.68 o 
  14   5   0        0.74       -0.28      4.83 o 
  15   5   0        7.79        9.66      6.53 o 
  16   5   0      145.43       91.76     15.06 o 
  17   5   0       11.35        3.41      6.25 o 
  18   5   0        0.03        6.53      7.10 o 
  19   5   0        8.84       19.89      9.09 o 
   0   6   0       74.62       78.69     13.92 o 
   1   6   0        8.29        0.42      3.05 o 
   2   6   0       54.33       61.27      8.23 o 
   3   6   0        1.21       -3.15      3.15 o 
   4   6   0        0.08       -0.01      2.92 o 
   5   6   0      399.89      363.98     14.84 o 
   6   6   0       97.42       97.77     13.78 o 
   7   6   0        0.05       -2.67      3.47 o 
   8   6   0       42.43       50.06      9.07 o 
   9   6   0      157.37      177.57     14.81 o 
  10   6   0       87.05       75.37     11.06 o 
  11   6   0       30.53       58.81     13.07 o 
  12   6   0        3.53        1.14      6.82 o 
  13   6   0        0.01        1.42      6.53 o 
  14   6   0        1.50       -3.41      5.40 o 
  15   6   0        8.12        7.39      7.39 o 
  16   6   0        0.20       -2.84      6.53 o 
   1   7   0       70.06       79.74      7.13 o 
   2   7   0        0.39        3.48      3.79 o 
   3   7   0       51.73       67.45      9.96 o 
   4   7   0       20.49       18.75      6.73 o 
   5   7   0       27.36       23.41     16.05 o 
   6   7   0        4.23        1.02      4.52 o 
   7   7   0       32.27       28.27      7.85 o 
   8   7   0        7.56        2.56      5.97 o 
   9   7   0        2.90       -4.19      4.20 o 
  10   7   0       11.42       11.08      8.81 o 
  11   7   0       40.22       27.27     10.80 o 
  12   7   0       11.93       33.24     11.65 o 
  13   7   0       12.81       21.02      9.66 o 
   2   8   0       36.04       21.31     12.22 o 
   3   8   0       42.28       63.60     10.93 o 
   4   8   0       17.46       12.65      7.14 o 
   5   8   0       40.35       43.96      9.97 o 
   6   8   0       13.71        7.86      7.14 o 
   2   0   1     4058.96     3884.61     43.99 o 
   4   0   1    27013.31    25945.79   1278.42 o 
   6   0   1    12686.30    12566.45    217.55 o 
   8   0   1     2618.07     2630.17     50.19 o 
  10   0   1     2930.42     3040.50     48.93 o 
  12   0   1      522.50      514.68     13.27 o 
  14   0   1      545.44      516.20     19.22 o 
  16   0   1      145.36      162.57      7.81 o 
  18   0   1      324.76      347.35     14.38 o 
  20   0   1      464.98      458.20     18.23 o 
  22   0   1        0.62        0.28      3.98 o 
   0   1   1     8759.26     9057.06    113.38 o 
   1   1   1     1874.66     1912.62     20.16 o 
   2   1   1     5298.76     5612.24     56.04 o 
   3   1   1     1928.69     1929.03     25.25 o 
   4   1   1     2033.65     1930.40     23.63 o 
   5   1   1     1562.00     1590.38     20.59 o 
   6   1   1     1252.38     1177.14     14.60 o 
   7   1   1     4991.41     5187.61     67.40 o 
   8   1   1     1315.53     1391.09     18.37 o 
   9   1   1     1259.61     1374.99     24.12 o 
  10   1   1     1563.46     1698.75     22.73 o 
  11   1   1       62.21       66.91      5.27 o 
  12   1   1       45.57       51.64      3.54 o 
  13   1   1       12.99       13.64      2.22 o 
  14   1   1      172.05      153.00      5.10 o 
  15   1   1      284.67      292.36     10.34 o 
  16   1   1      253.08      214.20      8.69 o 
  17   1   1      176.26      199.28     10.04 o 
  18   1   1       32.85       29.30      3.33 o 
  19   1   1      178.62      172.00     12.01 o 
  20   1   1      255.00      265.82     10.58 o 
  21   1   1       16.51       24.54      8.24 o 
  22   1   1      342.97      322.45     20.74 o 
  23   1   1       34.64       61.65     10.23 o 
  24   1   1       80.63       83.24     11.65 o 
   1   2   1      530.64      545.79      7.72 o 
   2   2   1      202.91      227.41      3.88 o 
   3   2   1      524.58      453.18      6.47 o 
   4   2   1       13.83       14.50      1.33 o 
   5   2   1     1484.78     1725.19     22.89 o 
   6   2   1      495.70      557.54     11.37 o 
   7   2   1      253.72      227.14      6.42 o 
   8   2   1      157.27      174.95      5.75 o 
   9   2   1     1613.56     1689.64     26.17 o 
  10   2   1      643.75      597.63     15.23 o 
  11   2   1      565.91      543.55     15.81 o 
  12   2   1      275.01      296.98      7.75 o 
  13   2   1      956.16      906.60     16.54 o 
  14   2   1      378.79      388.91     13.39 o 
  15   2   1       92.76       83.14      5.58 o 
  16   2   1      306.67      294.67     13.98 o 
  17   2   1       21.00       17.22      4.98 o 
  18   2   1      110.74      113.58     16.99 o 
  19   2   1      130.48      128.86     17.61 o 
  20   2   1        9.51        6.47      5.82 o 
  21   2   1      152.38      175.00     16.48 o 
  22   2   1        3.89        0.28      4.26 o 
  23   2   1      183.93      182.96     17.61 o 
   0   3   1      755.81      789.34     15.38 o 
   1   3   1      722.07      824.94     12.79 o 
   2   3   1      816.51      922.52     12.86 o 
   3   3   1     1241.45     1260.78     16.51 o 
   4   3   1       28.45       40.25      2.44 o 
   5   3   1     1705.92     1745.35     25.65 o 
   6   3   1      300.32      317.13      7.95 o 
   7   3   1      453.67      418.97     10.68 o 
   8   3   1      446.95      426.92     10.82 o 
   9   3   1      686.41      751.45     15.56 o 
  10   3   1      103.60      100.03      5.35 o 
  11   3   1      171.35      170.31      7.67 o 
  12   3   1        7.48        3.81      2.17 o 
  13   3   1      335.16      314.21     23.10 o 
  14   3   1       94.55       75.25     13.92 o 
  15   3   1      335.00      326.53     18.04 o 
  16   3   1        3.81        2.40      3.55 o 
  17   3   1       87.38       84.38     12.22 o 
  18   3   1       16.18       25.57      7.67 o 
  19   3   1      104.74      119.63     22.73 o 
  20   3   1        7.77        1.77     10.80 o 
  21   3   1       21.30       23.86      8.52 o 
  22   3   1        8.59        3.69      5.68 o 
   1   4   1      463.41      516.82      7.91 o 
   2   4   1       50.79       56.43      3.07 o 
   3   4   1      143.52      170.57      9.70 o 
   4   4   1      591.23      598.41     12.08 o 
   5   4   1       88.78       97.65      5.14 o 
   6   4   1      784.53      733.70     15.17 o 
   7   4   1      154.72      152.98      6.16 o 
   8   4   1      106.04      124.14     13.66 o 
   9   4   1      163.85      158.78      8.28 o 
  10   4   1      233.08      228.95      9.06 o 
  11   4   1      196.66      180.25     14.63 o 
  12   4   1       42.44       42.37      5.66 o 
  13   4   1      369.81      398.02     25.00 o 
  14   4   1       92.12       84.09     13.07 o 
  15   4   1       57.14       56.54     11.36 o 
  16   4   1       43.74       54.26     11.65 o 
  17   4   1       35.20       23.30      8.81 o 
  18   4   1      155.19      192.05     19.89 o 
  19   4   1        9.12        7.95      6.53 o 
  20   4   1        6.79       10.23      6.53 o 
  21   4   1        5.75        5.40      7.10 o 
   0   5   1      581.51      586.35     20.43 o 
   1   5   1      192.29      181.15      7.99 o 
   2   5   1       56.08       72.38      6.77 o 
   3   5   1       37.19       33.55      4.14 o 
   4   5   1       78.07       66.60      6.38 o 
   5   5   1      194.20      182.33      9.65 o 
   6   5   1      293.95      306.52     13.40 o 
   7   5   1       63.48       71.75      6.74 o 
   8   5   1      110.81      116.54      8.25 o 
   9   5   1      139.53      144.91      9.24 o 
  10   5   1      711.84      682.94     26.66 o 
  11   5   1       68.57       66.17      9.76 o 
  12   5   1      166.94      188.92     18.75 o 
  13   5   1      174.75      171.03     18.47 o 
  14   5   1       85.53       91.76     14.49 o 
  15   5   1       21.85       25.28      9.09 o 
  16   5   1       18.02       11.93      7.39 o 
  17   5   1       38.83       35.51     10.80 o 
  18   5   1        1.83        3.13      7.10 o 
  19   5   1        0.63        4.26      6.53 o 
   1   6   1      227.55      231.61      9.77 o 
   2   6   1      269.82      259.83     12.38 o 
   3   6   1      298.59      321.75     13.74 o 
   4   6   1      137.75      132.85      9.49 o 
   5   6   1        0.93        1.49      2.04 o 
   6   6   1       29.17       38.99      6.05 o 
   7   6   1       15.71        9.48      5.30 o 
   8   6   1       10.19        9.44      5.25 o 
   9   6   1      170.84      167.34     14.39 o 
  10   6   1       18.15       24.79      7.48 o 
  11   6   1        3.32        8.43      5.40 o 
  12   6   1       71.37       42.33     10.80 o 
  13   6   1        0.14        0.57      6.25 o 
  14   6   1        6.84        3.13      6.53 o 
  15   6   1       80.15       96.88     16.48 o 
  16   6   1       39.26       54.55     13.92 o 
   0   7   1      116.45      129.51     12.08 o 
   1   7   1       17.99       13.21      4.72 o 
   2   7   1       92.52       94.10      9.18 o 
   3   7   1       15.97       20.31      5.52 o 
   4   7   1       19.52       22.72      7.10 o 
   5   7   1      170.72      180.08     15.08 o 
   6   7   1       38.80       43.98      9.08 o 
   7   7   1       27.83       29.01      8.04 o 
   8   7   1       16.74       17.69      6.67 o 
   9   7   1       13.86       16.41      7.09 o 
  10   7   1       31.27       18.31     12.93 o 
  11   7   1        2.61        3.45      5.66 o 
  12   7   1        0.40       -6.25      6.25 o 
   1   8   1       62.90       44.03     14.77 o 
   2   8   1        4.31        7.10     11.08 o 
   3   8   1       36.46       35.80     13.92 o 
   4   8   1       35.12       32.41      8.46 o 
   5   8   1        5.67        5.51      6.15 o 
   6   8   1       57.10       73.67     11.72 o 
   0   0   2    18429.29    16216.47    429.84 o 
   2   0   2     1089.71     1052.21     16.22 o 
   4   0   2     9890.63     9127.51    112.81 o 
   6   0   2     5371.82     5696.60     84.77 o 
   8   0   2     1844.71     1787.05     35.47 o 
  10   0   2      248.70      223.71      8.58 o 
  12   0   2     1342.16     1396.29     26.28 o 
  14   0   2      684.37      678.11     31.35 o 
  16   0   2      254.06      252.13      9.73 o 
  18   0   2      265.27      278.11     13.22 o 
  20   0   2      315.49      311.94     18.18 o 
  22   0   2      144.70      106.54     11.65 o 
  24   0   2      393.37      457.68     24.43 o 
   1   1   2     1815.13     1965.50     20.40 o 
   2   1   2     1116.65     1112.91     11.37 o 
   3   1   2    11747.98    11824.35    127.25 o 
   4   1   2     1837.87     2016.87     24.16 o 
   5   1   2     2480.29     2384.73     26.31 o 
   6   1   2      379.14      391.26      5.72 o 
   7   1   2     1130.84     1000.20     12.84 o 
   8   1   2      406.12      398.62      6.74 o 
   9   1   2      250.09      253.81      5.65 o 
  10   1   2      792.49      829.14     13.45 o 
  11   1   2      972.57     1070.04     15.79 o 
  12   1   2      412.96      391.44      8.63 o 
  13   1   2     2403.73     2411.75     31.59 o 
  14   1   2      216.90      226.27      6.39 o 
  15   1   2      154.72      157.94      6.33 o 
  16   1   2      516.10      476.34     10.88 o 
  17   1   2      163.72      156.95      8.54 o 
  18   1   2      281.29      305.16     12.59 o 
  19   1   2       14.73       12.54      3.12 o 
  20   1   2       52.76       57.48      6.10 o 
  21   1   2      128.86      148.17      9.18 o 
  22   1   2        5.01        3.77      3.07 o 
  23   1   2       43.18       48.01      9.38 o 
  24   1   2       51.94       54.26     10.23 o 
   0   2   2     2979.07     2963.76     44.89 o 
   1   2   2      180.19      157.44      2.83 o 
   2   2   2      383.61      403.08      6.46 o 
   3   2   2      110.27      111.56      3.20 o 
   4   2   2     2744.77     2760.83     33.12 o 
   5   2   2      872.28      847.15     18.90 o 
   6   2   2      165.41      174.49      5.48 o 
   7   2   2      277.32      264.05      8.00 o 
   8   2   2     1614.81     1735.55     27.64 o 
   9   2   2      487.77      468.96     10.65 o 
  10   2   2      139.02      132.37      4.22 o 
  11   2   2      187.38      191.89      5.75 o 
  12   2   2      451.66      451.26      9.76 o 
  13   2   2      559.93      571.18     14.46 o 
  14   2   2       58.93       56.76      7.22 o 
  15   2   2     1337.51     1258.86     25.63 o 
  16   2   2        2.24       -1.10      1.80 o 
  17   2   2      116.93      120.43      7.85 o 
  18   2   2      172.22      167.29      9.34 o 
  19   2   2      295.73      272.65     19.31 o 
  20   2   2       29.60       14.89      5.66 o 
  21   2   2       12.06       26.42      7.95 o 
  22   2   2       92.49       79.26     11.93 o 
  23   2   2      151.02      166.76     16.76 o 
   1   3   2      880.29      830.21     11.77 o 
   2   3   2      143.35      131.67      3.85 o 
   3   3   2      391.84      390.07      7.32 o 
   4   3   2      279.42      330.46      6.67 o 
   5   3   2      779.91      906.29     19.86 o 
   6   3   2       58.07       49.89      2.78 o 
   7   3   2       95.91      117.70      4.31 o 
   8   3   2       79.59       73.17      4.96 o 
   9   3   2      686.83      677.24     12.54 o 
  10   3   2       44.70       69.24     10.80 o 
  11   3   2      733.93      703.55     15.58 o 
  12   3   2        2.90        2.80      2.17 o 
  13   3   2     1301.92     1306.10     29.57 o 
  14   3   2       26.23       25.93      4.50 o 
  15   3   2      148.75      170.83     21.59 o 
  16   3   2       77.85       78.26      7.24 o 
  17   3   2        4.76        8.55      3.34 o 
  18   3   2      146.25      140.06     15.63 o 
  19   3   2      142.13      164.21     16.76 o 
  20   3   2        1.54       -3.29     11.51 o 
  21   3   2      131.26      117.90     15.34 o 
  22   3   2       31.11       49.72     11.08 o 
   0   4   2      889.72      908.31     22.92 o 
   1   4   2      286.91      317.73      5.64 o 
   2   4   2      129.84      116.62      4.16 o 
   3   4   2      396.82      459.90     10.55 o 
   4   4   2      359.98      329.45      7.43 o 
   5   4   2      220.44      184.06      7.92 o 
   6   4   2       20.67       18.00      2.69 o 
   7   4   2       14.75       15.40      3.38 o 
   8   4   2       31.31       44.46      7.87 o 
   9   4   2      839.62      840.66     20.54 o 
  10   4   2      977.98      927.69     22.29 o 
  11   4   2       73.92       67.17      6.13 o 
  12   4   2      202.53      210.85     24.05 o 
  13   4   2      132.47      151.13      9.69 o 
  14   4   2      708.26      678.69     33.95 o 
  15   4   2       58.92       53.98     11.08 o 
  16   4   2      135.96      129.26     15.91 o 
  17   4   2       20.60       27.56      9.09 o 
  18   4   2        4.80        2.84      5.11 o 
  19   4   2       39.11       29.83      9.38 o 
  20   4   2       35.64       40.34     11.36 o 
  21   4   2       13.09       11.65      7.39 o 
   1   5   2      168.25      148.65      4.18 o 
   2   5   2      247.02      229.68      5.39 o 
   3   5   2      376.13      360.59     11.36 o 
   4   5   2      348.51      353.97     13.21 o 
   5   5   2       42.38       44.10      7.05 o 
   6   5   2      154.74      164.34      9.47 o 
   7   5   2      186.29      170.28     14.02 o 
   8   5   2      600.33      564.37     23.94 o 
   9   5   2       15.62        7.81      4.32 o 
  10   5   2       93.93       90.08      7.64 o 
  11   5   2       27.39       17.45      4.54 o 
  12   5   2       12.53       14.33      5.86 o 
  13   5   2       15.86       22.44      8.52 o 
  14   5   2        6.60        4.83      5.40 o 
  15   5   2       18.22       21.59      8.81 o 
  16   5   2      334.65      352.56     26.14 o 
  17   5   2       32.61       19.03      8.52 o 
  18   5   2       28.62       15.91      7.67 o 
  19   5   2       28.50       42.90     12.22 o 
   0   6   2      246.53      207.43     13.24 o 
   1   6   2       16.59       30.07      4.47 o 
   2   6   2       25.24       25.20      4.18 o 
   3   6   2      191.43      182.74     10.75 o 
   4   6   2       28.32       26.28      3.15 o 
   5   6   2      642.43      652.29     20.44 o 
   6   6   2       24.16       24.51      5.36 o 
   7   6   2        3.55       -2.12      2.93 o 
   8   6   2        3.89       -3.09      3.09 o 
   9   6   2      141.96      150.16     13.66 o 
  10   6   2      163.92      146.71     19.32 o 
  11   6   2        8.68        5.56      5.33 o 
  12   6   2       80.94       85.52     39.92 o 
  13   6   2        5.92        0.57      5.68 o 
  14   6   2        5.21        3.98      7.39 o 
  15   6   2       62.44       81.25     15.34 o 
  16   6   2       13.62       12.78      8.52 o 
   1   7   2      155.63      177.85     11.78 o 
   2   7   2       57.72       83.10      8.81 o 
   3   7   2       40.80       53.83      7.54 o 
   4   7   2        1.27       -1.34      3.58 o 
   5   7   2       22.00       35.93      7.82 o 
   6   7   2       40.20       38.73      8.41 o 
   7   7   2       19.67       23.85      7.56 o 
   8   7   2       20.01       22.48      7.41 o 
   9   7   2       17.29       14.76      6.76 o 
  10   7   2       30.65       36.87     13.92 o 
  11   7   2       63.04       60.50     11.30 o 
  12   7   2       25.71       41.75     10.02 o 
   0   8   2       30.44       39.49     14.49 o 
   1   8   2       24.30       27.36      9.42 o 
   2   8   2        8.97       17.61     12.50 o 
   3   8   2       11.17       19.03     12.50 o 
   4   8   2        8.79       10.80     10.80 o 
   5   8   2       39.74       58.93     10.85 o 
   2   0   3     5087.12     5326.82     74.33 o 
   4   0   3      942.48      797.81     12.48 o 
   6   0   3      754.08      759.91     12.75 o 
   8   0   3     1492.82     1375.20     27.87 o 
  10   0   3      877.82      896.46     21.34 o 
  12   0   3      257.64      379.15     12.70 o 
  14   0   3     2172.84     2037.65     36.49 o 
  16   0   3       27.91       35.17      4.22 o 
  18   0   3     1189.61     1278.49     37.78 o 
  20   0   3      272.88      308.81     18.18 o 
  22   0   3        6.04        9.09      5.40 o 
  24   0   3       67.39       78.98     11.08 o 
   0   1   3    21252.01    21075.09    286.95 o 
   1   1   3    18989.95    19085.80    187.70 o 
   2   1   3     6477.81     6272.07     62.40 o 
   3   1   3      677.17      631.37      9.85 o 
   4   1   3      998.57      980.37     13.41 o 
   5   1   3      297.53      296.60      8.04 o 
   6   1   3      361.59      313.54      6.26 o 
   7   1   3     1352.74     1394.51     18.97 o 
   8   1   3      589.70      643.27     10.73 o 
   9   1   3     3242.13     3174.73     35.47 o 
  10   1   3      359.92      318.61      6.71 o 
  11   1   3      911.13      857.41     13.53 o 
  12   1   3      429.53      421.66      8.96 o 
  13   1   3      184.83      174.64      5.38 o 
  14   1   3      584.94      613.40     11.60 o 
  15   1   3      102.19       88.97      6.23 o 
  16   1   3      277.08      261.12      8.36 o 
  17   1   3      222.46      193.82      6.90 o 
  18   1   3       30.14       12.64      2.96 o 
  19   1   3      158.07      182.75      7.85 o 
  20   1   3      276.88      248.83     10.12 o 
  21   1   3        9.40       11.54      3.75 o 
  22   1   3      245.31      268.87     12.73 o 
  23   1   3       20.03       15.06      4.62 o 
   1   2   3      451.94      385.93      5.46 o 
   2   2   3       83.01       72.78      2.26 o 
   3   2   3      390.08      405.40      6.24 o 
   4   2   3      361.71      369.82      8.11 o 
   5   2   3      159.11      179.75      6.42 o 
   6   2   3       92.39       85.63      4.72 o 
   7   2   3      119.38      115.29      4.77 o 
   8   2   3      249.75      291.59      9.02 o 
   9   2   3      707.19      680.56     15.36 o 
  10   2   3       35.58       29.67      3.85 o 
  11   2   3      609.11      554.54     14.16 o 
  12   2   3      228.11      190.19      7.58 o 
  13   2   3      497.31      506.65     16.18 o 
  14   2   3      416.99      412.48     12.03 o 
  15   2   3      359.93      374.23     11.77 o 
  16   2   3       11.56       21.88      3.62 o 
  17   2   3      355.40      334.44     13.22 o 
  18   2   3       89.89       81.72      7.02 o 
  19   2   3      151.90      145.61     10.09 o 
  20   2   3        8.68        3.92      3.11 o 
  21   2   3      294.56      286.08     20.17 o 
  22   2   3       24.95       32.67      8.81 o 
  23   2   3       91.35       67.33     11.36 o 
   0   3   3      527.69      605.66     12.98 o 
   1   3   3     1062.17     1213.09     16.89 o 
   2   3   3      710.64      847.24     11.42 o 
   3   3   3     1018.01     1011.80     20.58 o 
   4   3   3      203.13      196.53      6.38 o 
   5   3   3      310.12      316.30      9.76 o 
   6   3   3      309.05      358.31     13.02 o 
   7   3   3      428.65      366.55     12.48 o 
   8   3   3      675.02      713.41     21.53 o 
   9   3   3      295.05      284.48      9.88 o 
  10   3   3      245.28      232.12      9.08 o 
  11   3   3       26.93       37.04      4.23 o 
  12   3   3      504.99      510.07     14.76 o 
  13   3   3      381.43      347.01     13.38 o 
  14   3   3      183.34      193.13     10.08 o 
  15   3   3       76.99       69.10     13.92 o 
  16   3   3       21.72       17.72      6.82 o 
  17   3   3      690.13      742.14     22.10 o 
  18   3   3       27.36       26.54      5.05 o 
  19   3   3      127.50      124.15     14.77 o 
  20   3   3      150.92      159.95     16.76 o 
  21   3   3       44.57       42.05     10.23 o 
  22   3   3      101.58       77.27     13.07 o 
   1   4   3      407.08      403.59      6.75 o 
   2   4   3      433.04      411.14      8.58 o 
   3   4   3       92.96       93.11      3.75 o 
   4   4   3      659.31      637.04     15.49 o 
   5   4   3      395.73      408.18     11.17 o 
   6   4   3      974.96      999.73     16.55 o 
   7   4   3       27.07       20.28      3.16 o 
   8   4   3      655.95      602.53     16.83 o 
   9   4   3      455.78      460.64     14.55 o 
  10   4   3     1155.07     1161.98     39.05 o 
  11   4   3      475.26      451.52     14.81 o 
  12   4   3       28.91       27.61      4.67 o 
  13   4   3       39.41       40.18      5.65 o 
  14   4   3      176.26      158.89     10.37 o 
  15   4   3       97.11       78.22      7.62 o 
  16   4   3      112.10      115.06     14.77 o 
  17   4   3        1.80        0.57      4.26 o 
  18   4   3      169.50      132.10     16.48 o 
  19   4   3       38.47       17.90      8.24 o 
  20   4   3       84.21       75.85     13.64 o 
  21   4   3        6.79       15.63      7.67 o 
   0   5   3      495.08      485.23     11.44 o 
   1   5   3      139.12      127.21      5.63 o 
   2   5   3      584.23      557.57      9.38 o 
   3   5   3      213.08      202.04      6.76 o 
   4   5   3      161.38      149.94      7.38 o 
   5   5   3       18.66       11.19      3.05 o 
   6   5   3      118.17      135.63      8.75 o 
   7   5   3      223.17      221.43     10.85 o 
   8   5   3       25.61       19.11      4.52 o 
   9   5   3       56.53       54.35      6.41 o 
  10   5   3     1000.62      990.34     24.98 o 
  11   5   3       15.83       13.25      4.16 o 
  12   5   3      203.59      199.77     11.15 o 
  13   5   3       24.33       29.62     10.51 o 
  14   5   3      121.20      137.22     17.05 o 
  15   5   3        7.47        1.99      5.68 o 
  16   5   3       19.31       15.63      7.95 o 
  17   5   3       69.71       84.94     14.77 o 
  18   5   3       12.20        3.41      6.53 o 
  19   5   3       28.36       23.58      9.09 o 
   1   6   3      122.78      134.60      4.69 o 
   2   6   3      131.11      154.69      5.38 o 
   3   6   3      106.41       93.25      5.30 o 
   4   6   3       24.73       25.88      3.45 o 
   5   6   3       53.05       35.45      5.95 o 
   6   6   3       71.10       55.29      7.04 o 
   7   6   3      146.71      157.91     10.47 o 
   8   6   3      112.86      101.59      8.96 o 
   9   6   3      205.63      202.30     12.25 o 
  10   6   3        9.32        7.39      5.45 o 
  11   6   3       59.89       68.19     10.67 o 
  12   6   3       37.12       35.64     12.36 o 
  13   6   3       33.43       44.92     13.21 o 
  14   6   3       79.65       93.75     15.91 o 
  15   6   3       45.22       37.78     11.36 o 
  16   6   3       15.47       17.33      9.09 o 
   0   7   3      159.67      127.56     19.89 o 
   1   7   3       30.52       47.72     14.35 o 
   2   7   3       20.27       33.38      7.27 o 
   3   7   3       27.57       22.61      7.53 o 
   4   7   3       40.09       38.12      6.75 o 
   5   7   3      108.61      112.24      9.94 o 
   6   7   3       10.19        0.80      4.46 o 
   7   7   3       81.57       61.96     10.24 o 
   8   7   3        9.16       15.23      6.61 o 
   9   7   3       51.96       57.93     11.22 o 
  10   7   3        9.68       10.76     15.63 o 
  11   7   3       21.32       25.38     11.93 o 
  12   7   3       13.21        7.58      6.69 o 
   1   8   3      114.44      158.56     17.04 o 
   2   8   3        9.26        8.64      7.71 o 
   3   8   3       61.85       77.27     20.17 o 
   4   8   3       12.04        2.56      9.66 o 
   5   8   3        0.85        3.98     11.36 o 
   0   0   4    20057.46    20046.36    469.04 o 
   2   0   4     3056.54     2886.39     41.84 o 
   4   0   4     1333.18     1566.89     24.56 o 
   6   0   4     1311.74     1324.88     20.21 o 
   8   0   4     4354.58     4844.11    125.29 o 
  10   0   4     1149.00     1084.96     34.94 o 
  12   0   4     2387.85     2471.92     65.63 o 
  14   0   4      194.84      216.48     13.07 o 
  16   0   4      285.80      283.87     30.68 o 
  18   0   4       93.05      113.86     13.35 o 
  20   0   4      208.37      190.91     14.49 o 
  22   0   4      104.61      119.89     12.50 o 
   1   1   4     3525.04     3523.32     35.39 o 
   2   1   4      213.81      236.51      6.11 o 
   3   1   4      336.59      370.84      6.00 o 
   4   1   4     1464.50     1274.33     16.83 o 
   5   1   4     1857.42     1948.79     24.51 o 
   6   1   4      720.19      747.38     11.61 o 
   7   1   4       20.89       30.93      2.28 o 
   8   1   4      275.25      275.26      7.25 o 
   9   1   4      242.48      249.10      6.31 o 
  10   1   4      395.59      434.41      9.58 o 
  11   1   4     1108.39     1036.19     20.15 o 
  12   1   4       87.62       89.48      5.00 o 
  13   1   4      415.57      429.45     11.55 o 
  14   1   4      398.78      389.36     11.17 o 
  15   1   4      406.98      388.66     11.50 o 
  16   1   4      183.65      179.99      7.67 o 
  17   1   4       88.93       85.25      5.83 o 
  18   1   4      103.11      115.54      6.28 o 
  19   1   4       57.04       52.76      4.78 o 
  20   1   4       21.32       24.88      4.21 o 
  21   1   4       60.61       81.14      7.31 o 
  22   1   4       15.07       21.88      4.81 o 
  23   1   4        7.91       19.39      5.40 o 
   0   2   4      662.88      827.65     48.86 o 
   1   2   4      606.65      663.54      8.36 o 
   2   2   4      236.75      216.44      4.16 o 
   3   2   4      127.55      124.57      2.93 o 
   4   2   4       55.62       86.73      3.34 o 
   5   2   4     1367.96     1358.72     21.11 o 
   6   2   4      320.62      352.84      9.55 o 
   7   2   4      103.41       76.28      4.11 o 
   8   2   4     1012.83     1150.70     19.72 o 
   9   2   4      109.24      136.69      5.64 o 
  10   2   4      245.22      201.87     10.47 o 
  11   2   4       67.98       81.74      6.68 o 
  12   2   4       70.93       89.96     15.09 o 
  13   2   4       17.55       16.05      3.34 o 
  14   2   4      158.70      166.89      8.73 o 
  15   2   4      374.31      373.99     20.45 o 
  16   2   4      111.94       88.31      7.67 o 
  17   2   4      210.31      216.80     13.64 o 
  18   2   4       16.82       20.18      5.40 o 
  19   2   4      117.13      126.46     10.09 o 
  20   2   4       65.43       83.02      7.58 o 
  21   2   4       49.44       55.52      6.88 o 
  22   2   4        1.68       -0.85      4.26 o 
  23   2   4       35.99       25.57      7.95 o 
   1   3   4      456.03      443.56      6.42 o 
   2   3   4       99.30       86.08      2.89 o 
   3   3   4      185.20      164.35      4.69 o 
   4   3   4      274.03      261.60      6.02 o 
   5   3   4      341.48      334.42      6.95 o 
   6   3   4       69.51       68.90      4.39 o 
   7   3   4      535.78      477.10     11.58 o 
   8   3   4      106.00      109.98      5.64 o 
   9   3   4      238.41      226.37      9.92 o 
  10   3   4      112.51      109.61      7.55 o 
  11   3   4      562.90      549.00     21.26 o 
  12   3   4       99.56      123.06      7.23 o 
  13   3   4       75.26       65.04      7.17 o 
  14   3   4      286.78      269.36     36.65 o 
  15   3   4      126.03      123.21     12.64 o 
  16   3   4      468.43      487.49     17.27 o 
  17   3   4       14.93       14.69      4.09 o 
  18   3   4       82.99       82.30      7.77 o 
  19   3   4       73.05       63.46      7.23 o 
  20   3   4       10.90        6.53      5.68 o 
  21   3   4       75.36       66.48     11.93 o 
  22   3   4       34.07       26.70      9.09 o 
   0   4   4     2103.29     2164.21     36.65 o 
   1   4   4      352.47      339.49      7.15 o 
   2   4   4      814.95      838.05     14.08 o 
   3   4   4      508.81      486.06      9.90 o 
   4   4   4      428.76      366.86      9.20 o 
   5   4   4      171.87      176.61      5.69 o 
   6   4   4      246.38      272.06      9.03 o 
   7   4   4      150.85      171.31      7.45 o 
   8   4   4      147.53      134.69      7.17 o 
   9   4   4      249.98      229.27     13.59 o 
  10   4   4     1163.72     1158.12     27.96 o 
  11   4   4      148.37      143.29     13.89 o 
  12   4   4      483.32      492.40     29.52 o 
  13   4   4      172.75      163.62      9.43 o 
  14   4   4      358.22      326.61     13.16 o 
  15   4   4        7.54       -1.14      3.01 o 
  16   4   4       34.66       35.46      5.90 o 
  17   4   4       22.36       25.85      8.52 o 
  18   4   4       51.10       66.76     12.50 o 
  19   4   4       34.38       48.01     11.08 o 
  20   4   4       76.46       78.41     13.64 o 
   1   5   4      141.56      136.91      6.63 o 
   2   5   4      535.81      526.47      9.99 o 
   3   5   4      600.85      566.64     11.89 o 
   4   5   4     1033.70     1008.97     20.39 o 
   5   5   4       55.80       46.84      4.65 o 
   6   5   4      409.60      377.23     11.70 o 
   7   5   4       33.87       50.70      5.07 o 
   8   5   4      881.72      859.32     23.29 o 
   9   5   4        7.16        9.94      5.09 o 
  10   5   4       48.75       38.68      5.83 o 
  11   5   4        2.12        9.40      8.17 o 
  12   5   4        4.93        5.51      4.46 o 
  13   5   4      143.28      133.85     11.13 o 
  14   5   4       33.32       40.93      8.36 o 
  15   5   4       32.92       29.83      9.66 o 
  16   5   4      114.87      107.96     15.63 o 
  17   5   4       28.28       39.21     10.80 o 
  18   5   4       74.66       73.58     14.49 o 
   0   6   4      237.87      197.39     11.37 o 
   1   6   4       47.13       52.65      3.58 o 
   2   6   4      133.93      145.76      5.68 o 
   3   6   4       69.72       67.88      4.25 o 
   4   6   4       39.19       34.44      3.53 o 
   5   6   4       50.96       62.87     10.40 o 
   6   6   4       38.77       30.94      7.30 o 
   7   6   4       59.20       82.72     11.51 o 
   8   6   4      121.80      132.64     13.85 o 
   9   6   4       61.38       53.92      9.09 o 
  10   6   4       45.15       46.63     10.46 o 
  11   6   4       25.85       27.51      7.71 o 
  12   6   4      115.11      124.84     13.61 o 
  13   6   4       36.05       52.00      9.88 o 
  14   6   4        3.64        4.11      5.51 o 
  15   6   4       96.45      129.83     17.90 o 
  16   6   4       14.78        1.42      7.67 o 
   1   7   4       82.00       94.12     14.63 o 
   2   7   4       33.57       37.06      3.90 o 
   3   7   4        3.37        2.14      5.46 o 
   4   7   4       47.57       37.75      6.55 o 
   5   7   4       19.18       18.53      5.44 o 
   6   7   4        3.20        3.33      4.37 o 
   7   7   4       77.95      119.67     15.89 o 
   8   7   4       10.45        6.08      5.59 o 
   9   7   4       20.15       15.83      7.03 o 
  10   7   4        5.65        4.76      6.20 o 
  11   7   4      115.83      105.36     13.66 o 
  12   7   4       15.74       14.06      7.51 o 
   0   8   4       31.23       27.56     13.64 o 
   1   8   4       53.38       74.71     22.87 o 
   2   8   4        6.62       -3.73      7.67 o 
   3   8   4       35.12       33.05     10.11 o 
   4   8   4       41.82       52.84     17.05 o 
   2   0   5      657.75      608.47     11.39 o 
   4   0   5     2817.64     2561.44     38.81 o 
   6   0   5     4874.99     4644.97     68.32 o 
   8   0   5      547.55      528.28     12.44 o 
  10   0   5      176.52      205.71     30.97 o 
  12   0   5      770.92      772.74     27.27 o 
  14   0   5     1252.09     1265.08     40.63 o 
  16   0   5       71.08       71.35      6.94 o 
  18   0   5      260.38      268.30     18.18 o 
  20   0   5      237.40      240.06     16.19 o 
  22   0   5       30.72       32.96      7.67 o 
   0   1   5     5387.20     5750.59     72.19 o 
   1   1   5     3879.46     4138.83     41.50 o 
   2   1   5      812.85      809.85      9.46 o 
   3   1   5      900.72      968.32     11.04 o 
   4   1   5     1357.34     1452.48     15.83 o 
   5   1   5     1587.93     1382.76     18.59 o 
   6   1   5      591.88      712.94     10.63 o 
   7   1   5     2758.73     2740.95     34.43 o 
   8   1   5      871.80      925.57     14.62 o 
   9   1   5       89.69      112.17      4.36 o 
  10   1   5      151.47      146.52      5.59 o 
  11   1   5       72.17       74.75      3.95 o 
  12   1   5      470.89      447.66     11.84 o 
  13   1   5       80.23       79.78      5.13 o 
  14   1   5       51.12       55.55      6.33 o 
  15   1   5      248.78      229.75      8.66 o 
  16   1   5       83.32       71.02      5.31 o 
  17   1   5       75.18       70.08      5.52 o 
  18   1   5       44.24       40.84      4.59 o 
  19   1   5       78.16       79.63      6.46 o 
  20   1   5       50.74       47.57      5.99 o 
  21   1   5        0.96        0.87      2.99 o 
  22   1   5       96.12      103.86      9.80 o 
  23   1   5       36.51       34.80      6.12 o 
   1   2   5     3343.63     3352.80     32.87 o 
   2   2   5       25.48       49.68      2.04 o 
   3   2   5      473.51      513.79      7.54 o 
   4   2   5      424.70      437.32      8.79 o 
   5   2   5      736.39      782.77     12.78 o 
   6   2   5     1697.34     1871.25     25.24 o 
   7   2   5      881.69      862.04     14.37 o 
   8   2   5       68.84       71.36      4.69 o 
   9   2   5      542.71      592.31     12.82 o 
  10   2   5       90.29       97.21      5.11 o 
  11   2   5     1033.64     1020.90     19.18 o 
  12   2   5       30.79       44.09      4.41 o 
  13   2   5      235.59      214.29      8.83 o 
  14   2   5       74.08       62.57      6.53 o 
  15   2   5      221.85      214.35     19.60 o 
  16   2   5       51.81       46.10      5.58 o 
  17   2   5       41.27       41.93      5.82 o 
  18   2   5        1.26        2.27      2.81 o 
  19   2   5      110.03      101.13      8.29 o 
  20   2   5        7.26        8.95      3.82 o 
  21   2   5      124.64      159.49     10.42 o 
  22   2   5       46.18       69.90      8.95 o 
   0   3   5      161.59      151.88      4.73 o 
   1   3   5      841.58      822.86     10.47 o 
   2   3   5      197.86      206.76      4.22 o 
   3   3   5      504.08      523.12      8.29 o 
   4   3   5      106.48       87.33      5.32 o 
   5   3   5     1057.25     1058.79     35.10 o 
   6   3   5      231.15      247.85      7.86 o 
   7   3   5      443.27      461.73     11.50 o 
   8   3   5      498.20      502.43     12.92 o 
   9   3   5      799.63      714.41     15.83 o 
  10   3   5       12.86       10.15      2.56 o 
  11   3   5      158.80      142.23      7.72 o 
  12   3   5      278.30      279.34     21.91 o 
  13   3   5       35.38       33.77      4.61 o 
  14   3   5      183.16      183.28      9.15 o 
  15   3   5      157.38      161.71     13.92 o 
  16   3   5       76.11       86.05      7.64 o 
  17   3   5      438.85      440.72     32.81 o 
  18   3   5       71.65       63.17      7.20 o 
  19   3   5       37.63       46.28      6.59 o 
  20   3   5      140.65      143.92     10.35 o 
   1   4   5      178.91      191.42      5.29 o 
   2   4   5      148.96      144.07      5.05 o 
   3   4   5      209.32      198.61      5.96 o 
   4   4   5     1245.31     1223.46     18.60 o 
   5   4   5       69.09       68.19      4.85 o 
   6   4   5      755.83      804.03     38.67 o 
   7   4   5      229.02      218.74      8.38 o 
   8   4   5      107.61       96.78      6.03 o 
   9   4   5       17.89       12.78      2.99 o 
  10   4   5      195.74      185.69      8.42 o 
  11   4   5      275.56      272.01     11.60 o 
  12   4   5       10.05       20.28      4.29 o 
  13   4   5       62.69       61.80      6.54 o 
  14   4   5      372.15      383.44     14.34 o 
  15   4   5      187.06      178.06     10.28 o 
  16   4   5      131.53      155.25     10.84 o 
  17   4   5       70.63       70.32     17.61 o 
  18   4   5      128.61      118.18     15.06 o 
  19   4   5       17.42       10.80      6.82 o 
  20   4   5       83.87       63.92     12.50 o 
   0   5   5      340.01      320.87     10.78 o 
   1   5   5       88.00       93.29      4.27 o 
   2   5   5     1551.42     1539.23     23.46 o 
   3   5   5      201.15      213.44      8.90 o 
   4   5   5      269.39      235.27      8.93 o 
   5   5   5      455.27      415.80     12.22 o 
   6   5   5       71.75       76.91      5.83 o 
   7   5   5      351.52      384.01     12.17 o 
   8   5   5       35.83       37.61      6.44 o 
   9   5   5       52.18       46.75      8.41 o 
  10   5   5      346.49      309.28     20.05 o 
  11   5   5      122.97      126.14      9.17 o 
  12   5   5      265.81      289.13     13.17 o 
  13   5   5        9.96       12.83      5.23 o 
  14   5   5      208.32      201.81     11.60 o 
  15   5   5        2.34        1.64      4.82 o 
  16   5   5       27.35       48.58     11.65 o 
  17   5   5       31.50       36.08     10.51 o 
  18   5   5       19.12       27.27      9.66 o 
   1   6   5      260.73      238.32      8.36 o 
   2   6   5       11.17        9.20      2.32 o 
   3   6   5       45.51       61.31      4.51 o 
   4   6   5      199.56      234.83      8.99 o 
   5   6   5      116.23      118.73      7.29 o 
   6   6   5       44.91       37.08      4.88 o 
   7   6   5       15.33       26.86      5.64 o 
   8   6   5      211.01      241.01     13.04 o 
   9   6   5      195.77      237.41     13.04 o 
  10   6   5        0.46       -1.28      3.36 o 
  11   6   5       51.87       63.28      9.42 o 
  12   6   5        0.78        0.46      4.71 o 
  13   6   5       29.44       25.92      7.70 o 
  14   6   5       70.31       74.74     11.59 o 
  15   6   5       25.97       43.25      9.62 o 
   0   7   5       11.34       20.45     10.23 o 
   1   7   5        2.83       11.91      6.82 o 
   2   7   5        6.56       12.64      6.51 o 
   3   7   5       99.12      106.27     13.75 o 
   4   7   5       32.20       30.74     11.51 o 
   5   7   5       49.25       67.51     10.20 o 
   6   7   5       43.54       36.95      6.67 o 
   7   7   5       61.90       62.62      8.42 o 
   8   7   5       33.50       42.08      7.36 o 
   9   7   5       23.46       18.74      7.16 o 
  10   7   5        5.71        7.62      6.36 o 
  11   7   5       43.21       42.17      9.29 o 
   1   8   5       80.51      111.28     18.18 o 
   2   8   5        2.05       -2.45      6.31 o 
   0   0   6     2536.62     2675.21     50.00 o 
   2   0   6     4036.50     4213.28     61.25 o 
   4   0   6      221.98      245.54      6.75 o 
   6   0   6      324.12      436.78     10.34 o 
   8   0   6      258.84      284.65      8.62 o 
  10   0   6      262.68      244.43      8.53 o 
  12   0   6     1602.07     1552.30     46.59 o 
  14   0   6      649.03      605.98     24.72 o 
  16   0   6      607.57      563.08     24.72 o 
  18   0   6       44.00       45.63      6.40 o 
  20   0   6      165.61      168.47     14.20 o 
  22   0   6       38.11       36.08      8.52 o 
   1   1   6     4329.47     4276.51     41.24 o 
   2   1   6     1109.37     1036.98     11.99 o 
   3   1   6      834.63      896.84     10.80 o 
   4   1   6      169.01      187.99      3.77 o 
   5   1   6      665.55      680.24      9.05 o 
   6   1   6      194.26      237.24      4.65 o 
   7   1   6      132.54      135.30      5.01 o 
   8   1   6      560.30      502.66     12.97 o 
   9   1   6      445.34      427.09      9.08 o 
  10   1   6       71.26       60.63      3.61 o 
  11   1   6      413.55      449.09     10.83 o 
  12   1   6        0.44        0.75      1.53 o 
  13   1   6      543.47      525.55     13.56 o 
  14   1   6      559.63      512.80     16.27 o 
  15   1   6       95.06      101.80      6.18 o 
  16   1   6      126.46      136.91      7.15 o 
  17   1   6        5.55        8.63      2.96 o 
  18   1   6      125.53      129.43      7.36 o 
  19   1   6        9.09        5.84      2.98 o 
  20   1   6       19.50       27.98      5.02 o 
  21   1   6       81.74       74.51      7.52 o 
  22   1   6        1.51        0.71      3.11 o 
  23   1   6       17.12       14.65      4.81 o 
   0   2   6     2127.74     2232.90     30.85 o 
   1   2   6     3368.58     3501.44     34.46 o 
   2   2   6     2248.74     2501.73     27.25 o 
   3   2   6     1402.56     1405.80     16.82 o 
   4   2   6      232.48      263.39      7.93 o 
   5   2   6      802.94      781.34     13.05 o 
   6   2   6      480.63      483.75      9.66 o 
   7   2   6      240.23      250.51      6.76 o 
   8   2   6      332.88      358.44      8.52 o 
   9   2   6      386.55      366.31      9.82 o 
  10   2   6       29.57       23.38      4.26 o 
  11   2   6      111.49      115.59      8.81 o 
  12   2   6      109.75      114.17      4.82 o 
  13   2   6      452.16      441.04     10.70 o 
  14   2   6       26.33       24.18      3.79 o 
  15   2   6      281.13      294.09     25.71 o 
  16   2   6      112.70      115.56      8.17 o 
  17   2   6      220.54      218.26     11.00 o 
  18   2   6       13.69       20.37      5.11 o 
  19   2   6       76.59       71.65     10.65 o 
  20   2   6       29.07       31.75      9.80 o 
  21   2   6       12.87       20.83      4.89 o 
  22   2   6       25.46       24.81      5.61 o 
   1   3   6      962.08      992.63     12.39 o 
   2   3   6      928.49      924.34     11.73 o 
   3   3   6      117.70      103.27      3.58 o 
   4   3   6       47.34       43.77      2.71 o 
   5   3   6      195.98      196.82      6.06 o 
   6   3   6      157.65      162.20      6.51 o 
   7   3   6       34.94       31.66      3.44 o 
   8   3   6       47.84       53.55      4.41 o 
   9   3   6      246.48      299.01     11.77 o 
  10   3   6      604.86      567.05     18.66 o 
  11   3   6     1431.86     1372.81     25.34 o 
  12   3   6      178.73      204.03      8.40 o 
  13   3   6       34.49       22.39      4.09 o 
  14   3   6       16.38       15.37      3.68 o 
  15   3   6      160.54      170.26      9.96 o 
  16   3   6      205.93      212.59     11.57 o 
  17   3   6       28.79       33.31      5.70 o 
  18   3   6        7.53        9.40      4.00 o 
  19   3   6       56.49       51.37      6.93 o 
  20   3   6       20.63       27.95      5.90 o 
  21   3   6      151.97      170.59     11.63 o 
   0   4   6      542.49      579.37     14.38 o 
   1   4   6      152.79      153.96      6.14 o 
   2   4   6     1277.09     1193.56     18.10 o 
   3   4   6       54.70       52.79      3.32 o 
   4   4   6       46.35       58.21      4.51 o 
   5   4   6      285.12      286.51     11.28 o 
   6   4   6      103.45       72.93      5.24 o 
   7   4   6      246.17      206.65      9.55 o 
   8   4   6      238.62      220.84      8.78 o 
   9   4   6      528.82      512.05     13.91 o 
  10   4   6      480.09      449.04     13.25 o 
  11   4   6       39.87       48.66      5.16 o 
  12   4   6      218.94      224.97     10.97 o 
  13   4   6       13.91        9.60      3.66 o 
  14   4   6       50.35       42.89      7.43 o 
  15   4   6       35.96       39.27      9.83 o 
  16   4   6       39.76       35.08      6.73 o 
  17   4   6      113.34      122.97     13.64 o 
  18   4   6       27.79       28.69      6.23 o 
  19   4   6       11.85       11.08      6.53 o 
  20   4   6       38.29       39.49     10.51 o 
   1   5   6      322.23      330.93     10.37 o 
   2   5   6       28.69       24.75      3.10 o 
   3   5   6      375.16      358.68     10.97 o 
   4   5   6      673.23      705.03     17.30 o 
   5   5   6       92.52       92.87      6.31 o 
   6   5   6      388.46      394.44     12.24 o 
   7   5   6       33.47       35.85      4.67 o 
   8   5   6      388.55      396.57     16.07 o 
   9   5   6      109.48      105.14      7.17 o 
  10   5   6      125.26      120.48     20.48 o 
  11   5   6      134.53      148.89      9.89 o 
  12   5   6       38.93       39.71      6.12 o 
  13   5   6       28.60       20.90      5.15 o 
  14   5   6       80.34       78.70      9.64 o 
  15   5   6        9.99       11.44      5.87 o 
  16   5   6      110.60      153.84     21.45 o 
  17   5   6        2.10        1.42      5.68 o 
  18   5   6       59.07       45.74     11.65 o 
   0   6   6      119.71      112.01      8.88 o 
   1   6   6        4.58       -1.96      1.96 o 
   2   6   6       45.02       41.56      5.04 o 
   3   6   6      272.64      257.71      8.45 o 
   4   6   6       77.99       71.68      5.72 o 
   5   6   6      214.38      231.08      9.83 o 
   6   6   6       15.19       11.14      4.63 o 
   7   6   6       83.88       66.75      7.75 o 
   8   6   6       77.86       97.00      9.06 o 
   9   6   6       66.01       75.65      9.39 o 
  10   6   6       16.79       29.90      7.85 o 
  11   6   6       26.79       31.30      6.22 o 
  12   6   6      218.35      226.69     15.06 o 
  13   6   6       98.36       83.29     11.61 o 
  14   6   6       14.88       24.17      7.44 o 
  15   6   6       21.06       37.36      9.41 o 
   1   7   6       90.37       94.47     13.44 o 
   2   7   6       24.55       41.06     16.48 o 
   3   7   6       35.52       21.78      8.13 o 
   4   7   6        5.57        8.94      6.67 o 
   5   7   6        6.62        9.11      6.73 o 
   6   7   6       13.88        7.93      6.82 o 
   7   7   6      192.65      203.08     17.00 o 
   8   7   6        2.66        9.90      5.01 o 
   9   7   6       97.85       98.65     13.31 o 
  10   7   6       56.46       55.15     15.77 o 
  11   7   6      113.59      125.29     17.05 o 
   2   0   7     1929.43     2016.77     31.91 o 
   4   0   7     2271.43     2372.86     37.61 o 
   6   0   7     4145.49     4278.53     63.59 o 
   8   0   7      494.92      481.07     12.24 o 
  10   0   7      708.12      670.79     15.95 o 
  12   0   7       37.86       42.83      6.82 o 
  14   0   7     1016.65      978.43     34.66 o 
  16   0   7      224.62      205.97     14.20 o 
  18   0   7      142.26      138.74     10.23 o 
  20   0   7      242.83      241.77     16.76 o 
  22   0   7        0.41        1.14      4.26 o 
   0   1   7     4370.22     4720.18     60.36 o 
   1   1   7      630.23      688.34      8.51 o 
   2   1   7     1511.19     1491.99     16.54 o 
   3   1   7      680.28      739.81     11.00 o 
   4   1   7      235.73      281.89      5.09 o 
   5   1   7      623.51      664.23      9.18 o 
   6   1   7      525.14      461.86      8.59 o 
   7   1   7     2105.17     2104.64     23.26 o 
   8   1   7     1219.64     1263.61     18.18 o 
   9   1   7      208.23      239.61      6.72 o 
  10   1   7       47.99       41.44      3.32 o 
  11   1   7      378.40      381.83     13.16 o 
  12   1   7      811.98      801.32     16.53 o 
  13   1   7       45.28       50.01      3.93 o 
  14   1   7      197.38      185.25      7.95 o 
  15   1   7       65.40       73.58      6.43 o 
  16   1   7       31.51       31.11      4.65 o 
  17   1   7      277.23      275.46     12.35 o 
  18   1   7        0.99       -1.93      1.93 o 
  19   1   7      104.18      113.15      8.63 o 
  20   1   7       61.53       49.03     10.80 o 
  21   1   7       34.84       36.75      6.25 o 
  22   1   7      100.52      105.37      9.14 o 
   1   2   7      445.79      417.26      6.43 o 
   2   2   7     1443.13     1711.67     20.12 o 
   3   2   7      335.72      385.55      6.60 o 
   4   2   7      310.30      276.58      6.73 o 
   5   2   7       63.33       75.35      3.69 o 
   6   2   7       26.57       25.23      2.55 o 
   7   2   7      165.95      174.01      5.73 o 
   8   2   7       15.64       11.05      1.99 o 
   9   2   7      679.42      712.22     12.56 o 
  10   2   7       10.14       11.27      1.89 o 
  11   2   7      161.76      165.83      5.68 o 
  12   2   7       52.62       58.23      3.77 o 
  13   2   7       64.32       74.17      5.51 o 
  14   2   7       32.84       36.62      3.58 o 
  15   2   7      113.95       99.04      5.74 o 
  16   2   7       13.58        8.24      3.40 o 
  17   2   7      146.25      155.89      9.73 o 
  18   2   7       21.65       26.29      5.12 o 
  19   2   7      149.31      160.81     11.22 o 
  20   2   7        3.29        1.85      3.42 o 
  21   2   7       92.46       92.27      8.70 o 
  22   2   7       56.47       69.45      8.13 o 
   0   3   7        0.31        0.06      1.25 o 
   1   3   7      510.08      560.59      8.24 o 
   2   3   7      626.87      618.72      8.87 o 
   3   3   7      188.57      163.96      3.81 o 
   4   3   7      460.93      436.81      9.50 o 
   5   3   7      298.13      326.80      8.16 o 
   6   3   7      118.74      149.12      6.39 o 
   7   3   7      448.73      455.77     11.67 o 
   8   3   7      220.01      202.24      7.91 o 
   9   3   7      496.05      489.96     12.75 o 
  10   3   7      158.56      140.91      7.08 o 
  11   3   7      185.01      202.12     10.13 o 
  12   3   7       72.37       59.00      5.19 o 
  13   3   7       62.53       69.52      5.68 o 
  14   3   7      133.19      127.20      8.08 o 
  15   3   7       78.24       81.93      6.88 o 
  16   3   7       61.79       66.03      9.66 o 
  17   3   7      391.85      406.31     16.62 o 
  18   3   7       37.24       28.38      5.72 o 
  19   3   7        6.32        2.28      3.60 o 
  20   3   7       94.73      100.92      9.42 o 
  21   3   7       33.90       38.44      6.93 o 
   1   4   7      866.07      774.80     13.31 o 
   2   4   7       29.77       25.66      2.50 o 
   3   4   7      532.07      483.39     12.25 o 
   4   4   7     1153.43     1145.55     21.58 o 
   5   4   7       51.71       56.22      4.81 o 
   6   4   7     1430.88     1419.50     25.65 o 
   7   4   7      120.55      131.61      9.64 o 
   8   4   7      310.27      300.44     10.37 o 
   9   4   7       43.60       40.76      4.74 o 
  10   4   7       57.38       64.75      5.68 o 
  11   4   7      198.67      199.39      9.19 o 
  12   4   7       11.95       10.15      3.28 o 
  13   4   7        1.46        0.85      2.75 o 
  14   4   7      152.74      157.12     12.92 o 
  15   4   7      119.00      115.46      8.74 o 
  16   4   7      101.37       91.38      9.46 o 
  17   4   7        4.85       -3.20      3.20 o 
  18   4   7      129.14      132.02     10.75 o 
  19   4   7       54.52       43.15      7.22 o 
   0   5   7      130.58      126.14      9.72 o 
   1   5   7      148.53      132.97      5.91 o 
   2   5   7      895.03      834.29     16.01 o 
   3   5   7       68.76       83.85      5.06 o 
   4   5   7       92.30       69.87      6.27 o 
   5   5   7      108.12       88.73      6.15 o 
   6   5   7       89.42       95.85      6.97 o 
   7   5   7       37.31       37.42      4.69 o 
   8   5   7       82.15       71.96      6.08 o 
   9   5   7        9.60       14.71      3.58 o 
  10   5   7      153.56      162.26     12.26 o 
  11   5   7        2.43        0.22      2.88 o 
  12   5   7      189.31      221.62     12.38 o 
  13   5   7       25.00       22.98      5.25 o 
  14   5   7       61.94       71.09      9.96 o 
  15   5   7        3.74        8.59      4.14 o 
  16   5   7       10.72       20.24      5.57 o 
  17   5   7       38.05       48.30     12.22 o 
   1   6   7      118.49      129.05      7.11 o 
   2   6   7        6.74        6.22      2.65 o 
   3   6   7      101.23       93.37      6.36 o 
   4   6   7       26.66       34.62      6.77 o 
   5   6   7       66.01       50.23      6.78 o 
   6   6   7       63.40       68.36     13.77 o 
   7   6   7       40.32       52.60      7.05 o 
   8   6   7        2.89        7.22      4.01 o 
   9   6   7      211.94      223.87     12.61 o 
  10   6   7       47.32       58.41     14.77 o 
  11   6   7       68.13       68.23      8.25 o 
  12   6   7       25.01       34.27      6.38 o 
  13   6   7        7.31        2.18      4.46 o 
  14   6   7       60.91       71.01     11.39 o 
   0   7   7       10.45       16.19     10.23 o 
   1   7   7       13.54       14.76      6.62 o 
   2   7   7       12.54       29.69      9.14 o 
   3   7   7       57.20       72.00     12.23 o 
   4   7   7       39.60       24.43      8.64 o 
   5   7   7       39.84       61.88     11.89 o 
   6   7   7       38.77       33.10      9.70 o 
   7   7   7      129.12      144.04     15.90 o 
   8   7   7        0.89        1.48      4.89 o 
   9   7   7       28.84       24.07      6.92 o 
  10   7   7       21.56       24.60      8.46 o 
   0   0   8     1650.37     1672.05     34.77 o 
   2   0   8     3575.34     3570.93     53.64 o 
   4   0   8       46.15       35.76      3.00 o 
   6   0   8     1302.96     1307.59     23.92 o 
   8   0   8     1648.91     1663.13     29.91 o 
  10   0   8     1478.87     1324.50     26.06 o 
  12   0   8     1659.38     1720.47     40.77 o 
  14   0   8      428.70      428.70     20.74 o 
  16   0   8      186.36      186.37     13.92 o 
  18   0   8       61.04       59.09      9.09 o 
  20   0   8       82.12       57.67      9.66 o 
  22   0   8       57.32       88.64     11.93 o 
   1   1   8      423.67      403.37      6.45 o 
   2   1   8      678.65      766.15     10.15 o 
   3   1   8     1287.53     1316.89     15.34 o 
   4   1   8      637.55      644.24      9.12 o 
   5   1   8      888.09      907.35     11.89 o 
   6   1   8     1174.93     1125.63     15.57 o 
   7   1   8      321.13      325.47      6.25 o 
   8   1   8      233.42      242.08      5.39 o 
   9   1   8      322.40      304.88      7.96 o 
  10   1   8        8.72        8.53      2.03 o 
  11   1   8      257.06      260.43     11.42 o 
  12   1   8      279.97      275.49      9.06 o 
  13   1   8      150.55      160.60      8.12 o 
  14   1   8      558.42      541.80     13.48 o 
  15   1   8       65.33       54.80      5.15 o 
  16   1   8      287.14      284.09     10.55 o 
  17   1   8       21.31       37.04      4.68 o 
  18   1   8      127.52      144.30     13.92 o 
  19   1   8       17.63       13.41      4.11 o 
  20   1   8       37.07       37.94      6.03 o 
  21   1   8      152.54      178.33     11.25 o 
  22   1   8        3.73       -1.14      6.11 o 
   0   2   8      497.92      500.35      9.41 o 
   1   2   8     1225.94     1300.30     14.11 o 
   2   2   8      794.74      816.87      9.82 o 
   3   2   8      708.06      728.45      9.51 o 
   4   2   8      166.01      158.90      3.66 o 
   5   2   8      165.03      141.36      4.20 o 
   6   2   8      368.13      435.61      8.13 o 
   7   2   8      192.96      195.32      5.21 o 
   8   2   8      384.09      387.48     11.36 o 
   9   2   8       50.10       64.46      3.63 o 
  10   2   8      124.60      111.98      4.79 o 
  11   2   8       36.63       25.16      2.79 o 
  12   2   8       12.11       13.11      2.36 o 
  13   2   8      559.68      532.86     11.62 o 
  14   2   8      106.60      110.78      6.61 o 
  15   2   8      117.76      124.52      6.07 o 
  16   2   8      109.22      117.48      8.64 o 
  17   2   8      183.44      163.82     10.22 o 
  18   2   8        6.77        8.28      4.26 o 
  19   2   8      107.04       97.21      8.54 o 
  20   2   8       18.99       18.32      4.92 o 
  21   2   8       40.00       56.82      7.53 o 
   1   3   8      831.00      796.46     10.31 o 
   2   3   8      120.14      109.36      3.24 o 
   3   3   8      501.34      465.98      9.60 o 
   4   3   8      323.78      317.52      8.98 o 
   5   3   8       41.24       52.28      4.14 o 
   6   3   8      361.15      384.91     13.98 o 
   7   3   8       52.69       55.32      4.46 o 
   8   3   8      451.10      465.82     12.26 o 
   9   3   8       43.96       40.36      4.29 o 
  10   3   8       91.94       93.32      8.20 o 
  11   3   8      403.53      362.13     11.36 o 
  12   3   8      122.22      133.64      7.29 o 
  13   3   8      117.62      118.76      7.09 o 
  14   3   8        6.95        0.85      2.69 o 
  15   3   8      144.86      152.46      9.12 o 
  16   3   8       90.38       98.58      7.84 o 
  17   3   8       30.25       30.41      5.97 o 
  18   3   8       22.62       20.45      5.02 o 
  19   3   8       25.04       26.13      5.82 o 
  20   3   8       10.83       21.71      6.68 o 
   0   4   8      682.58      638.80     15.35 o 
   1   4   8      239.52      245.43      6.18 o 
   2   4   8     1140.86     1170.20     19.24 o 
   3   4   8      302.65      297.35      9.47 o 
   4   4   8      169.96      153.50      8.09 o 
   5   4   8      390.56      343.15     10.54 o 
   6   4   8      114.80      136.92      6.99 o 
   7   4   8      460.68      482.11     14.11 o 
   8   4   8      187.01      198.78      8.58 o 
   9   4   8      256.56      235.40      9.41 o 
  10   4   8      102.11       93.39      6.54 o 
  11   4   8       71.99       56.76      5.57 o 
  12   4   8      156.25      168.76      8.84 o 
  13   4   8       86.48       73.69      6.43 o 
  14   4   8       80.00       71.87      7.18 o 
  15   4   8       45.66       51.23      6.46 o 
  16   4   8       79.85       90.08      8.19 o 
  17   4   8       77.94       81.76      8.14 o 
  18   4   8      110.12      108.70     10.04 o 
  19   4   8        6.69        4.12      8.81 o 
   1   5   8        3.98        2.38      2.40 o 
   2   5   8      109.12      115.83      5.70 o 
   3   5   8       83.94       84.66      5.11 o 
   4   5   8      274.95      264.28      9.77 o 
   5   5   8        5.68        7.46      2.76 o 
   6   5   8       89.87       95.08      6.61 o 
   7   5   8       26.93       19.95      3.89 o 
   8   5   8        5.15        5.95      3.81 o 
   9   5   8       12.28       11.29      5.74 o 
  10   5   8       35.20       52.44      9.40 o 
  11   5   8      118.95      107.51      8.87 o 
  12   5   8       51.13       62.30      7.35 o 
  13   5   8      155.93      180.42     12.12 o 
  14   5   8       61.35       86.70      8.62 o 
  15   5   8       39.78       61.61     10.40 o 
  16   5   8      174.16      168.43     16.21 o 
  17   5   8        7.00        7.94      5.35 o 
   0   6   8       72.27       89.49     17.05 o 
   1   6   8       49.85       47.82      9.38 o 
   2   6   8       68.87       78.30     11.45 o 
   3   6   8       69.10       64.06     10.65 o 
   4   6   8       28.20       34.03      8.33 o 
   5   6   8       71.57       85.48     12.05 o 
   6   6   8       24.27       27.48      5.42 o 
   7   6   8       89.18      104.30     11.46 o 
   8   6   8       44.87       46.82      6.87 o 
   9   6   8       90.21       93.00      9.15 o 
  10   6   8        0.70        2.05      3.83 o 
  11   6   8       41.44       38.24      6.76 o 
  12   6   8        1.19        4.68      4.50 o 
  13   6   8        5.96        6.44      4.81 o 
  14   6   8        7.06       12.09      5.29 o 
   1   7   8       27.24       26.76      8.61 o 
   2   7   8       11.68       14.18      7.20 o 
   3   7   8       53.97       94.15     29.69 o 
   4   7   8        2.53       -3.49      5.30 o 
   5   7   8        8.26       17.55      9.94 o 
   6   7   8       96.94      108.27     14.63 o 
   7   7   8       49.92       36.99     12.78 o 
   8   7   8       17.72       18.03      8.12 o 
   9   7   8       53.91       58.27     11.72 o 
   2   0   9      709.07      672.06     14.36 o 
   4   0   9     1206.25     1194.54     22.20 o 
   6   0   9     3153.87     3172.59     50.28 o 
   8   0   9     1133.36     1104.20     22.30 o 
  10   0   9     1365.07     1387.73     27.19 o 
  12   0   9      266.20      302.33     12.21 o 
  14   0   9      356.14      330.97     18.18 o 
  16   0   9      542.69      572.74     26.14 o 
  18   0   9       53.11       49.72      8.81 o 
  20   0   9      259.33      232.39     17.33 o 
  22   0   9        0.54       15.34      7.10 o 
   0   1   9      230.70      193.21      5.81 o 
   1   1   9      222.81      247.74      4.97 o 
   2   1   9       31.38       32.99      2.26 o 
   3   1   9      430.57      422.32      7.99 o 
   4   1   9       68.50       80.92      4.18 o 
   5   1   9      263.98      276.02      5.64 o 
   6   1   9      388.53      407.68      7.27 o 
   7   1   9      572.13      591.77     10.52 o 
   8   1   9      310.82      330.52      7.09 o 
   9   1   9      102.95       73.79      6.93 o 
  10   1   9      497.89      478.80     11.77 o 
  11   1   9      129.71      130.67      9.43 o 
  12   1   9     1294.54     1284.49     23.27 o 
  13   1   9       55.97       54.07      4.70 o 
  14   1   9       97.01       98.45      7.20 o 
  15   1   9      290.28      284.95     10.65 o 
  16   1   9      179.63      178.63      8.75 o 
  17   1   9      274.82      265.75     10.67 o 
  18   1   9       28.60       26.03      5.02 o 
  19   1   9      153.36      144.18     12.07 o 
  20   1   9       34.15       29.52      6.25 o 
  21   1   9        3.51        6.25      3.82 o 
   1   2   9     1246.46     1151.03     11.89 o 
   2   2   9      143.97      133.60      3.07 o 
   3   2   9      249.93      235.11      4.73 o 
   4   2   9       18.27       12.59      1.34 o 
   5   2   9       47.17       50.00      2.91 o 
   6   2   9      164.24      149.74      8.94 o 
   7   2   9       48.58       48.72      3.97 o 
   8   2   9       57.75       67.18      3.81 o 
   9   2   9      590.10      574.01     14.90 o 
  10   2   9        9.83        6.90      1.99 o 
  11   2   9      611.83      638.72     18.74 o 
  12   2   9      467.59      499.04     11.26 o 
  13   2   9      145.30      137.06      7.14 o 
  14   2   9        8.84        3.77      2.26 o 
  15   2   9       43.22       40.77      4.07 o 
  16   2   9       96.84       88.06      7.93 o 
  17   2   9       63.00       52.34      6.63 o 
  18   2   9       34.50       43.03      6.33 o 
  19   2   9      274.78      261.30     13.36 o 
  20   2   9        4.37       21.41      8.24 o 
  21   2   9      188.92      218.86     13.15 o 
   0   3   9      123.40      181.62     10.67 o 
   1   3   9      122.74      102.05      5.26 o 
   2   3   9      145.47      141.22      6.79 o 
   3   3   9     1435.91     1486.72     24.79 o 
   4   3   9      163.25      145.57      7.94 o 
   5   3   9       79.70       80.57      4.98 o 
   6   3   9       75.19      125.23      6.54 o 
   7   3   9     1154.35     1068.38     29.16 o 
   8   3   9      135.17      142.78      6.95 o 
   9   3   9      584.90      604.75     14.83 o 
  10   3   9       65.04       56.17      5.10 o 
  11   3   9       51.23       42.31      5.04 o 
  12   3   9       35.50       48.62      5.02 o 
  13   3   9       35.80       39.05      5.21 o 
  14   3   9       23.99       28.41      4.33 o 
  15   3   9      136.01      126.27      8.65 o 
  16   3   9        9.98       17.25      4.21 o 
  17   3   9      200.88      209.10     11.22 o 
  18   3   9       11.21       13.52      4.49 o 
  19   3   9       31.96       38.55      7.95 o 
  20   3   9       79.24      113.00     19.18 o 
   1   4   9      243.04      227.66      7.19 o 
   2   4   9      184.74      155.43      6.14 o 
   3   4   9      995.01     1009.33     20.01 o 
   4   4   9      221.82      215.02      8.61 o 
   5   4   9      105.79       91.41      7.91 o 
   6   4   9      151.14      153.62      7.38 o 
   7   4   9        9.88       19.20      3.48 o 
   8   4   9      176.09      209.60      8.96 o 
   9   4   9       20.39       18.53      4.57 o 
  10   4   9       53.76       66.58      5.89 o 
  11   4   9       35.84       25.08      4.15 o 
  12   4   9        1.12        2.99      2.65 o 
  13   4   9       53.66       46.43      5.58 o 
  14   4   9       28.37       27.94      5.07 o 
  15   4   9        6.37        3.50      3.28 o 
  16   4   9      127.55      115.76      9.33 o 
  17   4   9       14.23        7.64      4.37 o 
  18   4   9       62.11       69.60      8.81 o 
   0   5   9       68.35       81.69      8.98 o 
   1   5   9       14.61       18.64      3.71 o 
   2   5   9      165.19      165.09     10.50 o 
   3   5   9       88.48       93.86      5.50 o 
   4   5   9       32.21       45.71      4.71 o 
   5   5   9       36.02       34.87      5.39 o 
   6   5   9       22.41       10.25      3.15 o 
   7   5   9       50.07       54.52      6.39 o 
   8   5   9       77.43       82.55      6.63 o 
   9   5   9      170.91      201.91     11.15 o 
  10   5   9       18.94       15.88      4.62 o 
  11   5   9       12.21       10.00      4.26 o 
  12   5   9      161.35      173.61     11.15 o 
  13   5   9        1.39        1.51      3.80 o 
  14   5   9       15.35       17.34      7.97 o 
  15   5   9        0.39        3.04      4.24 o 
  16   5   9        8.21       11.54      4.91 o 
   1   6   9       42.67       40.90     17.33 o 
   2   6   9        8.66       13.94      6.59 o 
   3   6   9       17.44       35.49     18.04 o 
   4   6   9       19.78       22.03      7.44 o 
   5   6   9       43.53       42.25      9.52 o 
   6   6   9       35.40       47.88     10.02 o 
   7   6   9       47.45       51.97      6.87 o 
   8   6   9       26.91       38.78     11.28 o 
   9   6   9       29.19       24.88      5.89 o 
  10   6   9        8.58        9.61      4.53 o 
  11   6   9      230.52      250.15     13.83 o 
  12   6   9       51.27       73.11      8.55 o 
  13   6   9       22.69       20.89      5.94 o 
   0   7   9       78.77       82.10     18.75 o 
   1   7   9       18.65       26.72      8.58 o 
   2   7   9       10.54       11.39      7.28 o 
   3   7   9       31.64       43.70     23.15 o 
   4   7   9       28.10       28.71      9.34 o 
   5   7   9       13.84       21.18      8.53 o 
   6   7   9        2.33        2.87      6.40 o 
   7   7   9       81.82      108.98     27.56 o 
   0   0  10     1233.83     1289.80     43.61 o 
   2   0  10      763.89      631.35     14.15 o 
   4   0  10      562.58      541.26     13.05 o 
   6   0  10      109.71      122.64      6.11 o 
   8   0  10      636.49      597.30     23.00 o 
  10   0  10      605.23      657.88     16.80 o 
  12   0  10     1545.89     1472.47     47.44 o 
  14   0  10      888.33      972.18     36.36 o 
  16   0  10      862.16      862.51     34.94 o 
  18   0  10       29.04       21.31      7.10 o 
  20   0  10      103.45      128.41     13.92 o 
   1   1  10      262.80      307.05      5.70 o 
   2   1  10      107.02      125.12      3.58 o 
   3   1  10      134.76      104.22      4.14 o 
   4   1  10        6.53       10.13      1.60 o 
   5   1  10      379.53      391.52      7.24 o 
   6   1  10      825.72      817.64     12.57 o 
   7   1  10      199.12      185.43      5.30 o 
   8   1  10      325.32      323.14     13.16 o 
   9   1  10      108.66      107.90      5.55 o 
  10   1  10        6.94        8.97      2.32 o 
  11   1  10      163.18      185.60     10.40 o 
  12   1  10       17.72       23.16      3.57 o 
  13   1  10      509.99      431.98     13.18 o 
  14   1  10      131.84      125.49      8.44 o 
  15   1  10       33.94       50.22      6.12 o 
  16   1  10      651.77      648.15     17.65 o 
  17   1  10       48.33       42.93      6.12 o 
  18   1  10      148.07      161.11     10.55 o 
  19   1  10       60.43       54.06      7.13 o 
  20   1  10       18.44       29.83      6.02 o 
  21   1  10      127.04      137.45     10.80 o 
   0   2  10      168.42      180.29      6.46 o 
   1   2  10     1172.27     1110.66     11.97 o 
   2   2  10      302.39      290.63      5.02 o 
   3   2  10      147.14      125.74      3.99 o 
   4   2  10       54.43       47.02      3.65 o 
   5   2  10      626.11      650.49     16.36 o 
   6   2  10      184.98      170.20     11.56 o 
   7   2  10      574.61      509.26     12.32 o 
   8   2  10      156.39      193.07      9.14 o 
   9   2  10      105.82      102.41      5.70 o 
  10   2  10      591.93      529.48     11.51 o 
  11   2  10      391.94      414.61     10.38 o 
  12   2  10        7.06        9.43      2.36 o 
  13   2  10      442.45      399.95     15.96 o 
  14   2  10      153.06      148.12      7.48 o 
  15   2  10      400.58      392.10     11.24 o 
  16   2  10        9.48       19.32      4.05 o 
  17   2  10      287.79      257.13     12.95 o 
  18   2  10       58.36       83.62     10.09 o 
  19   2  10      131.24      160.06     14.06 o 
  20   2  10       13.01        8.62      4.32 o 
   1   3  10      254.97      217.65      5.83 o 
   2   3  10       67.54       92.59      4.55 o 
   3   3  10     1527.23     1501.62     25.40 o 
   4   3  10      398.40      387.51     10.57 o 
   5   3  10      277.19      258.21      8.61 o 
   6   3  10      293.82      277.72     20.05 o 
   7   3  10      190.32      213.15      8.25 o 
   8   3  10       85.48       92.93      5.87 o 
   9   3  10      126.27      117.25      6.63 o 
  10   3  10       71.34       66.39      5.43 o 
  11   3  10      214.66      188.09      8.56 o 
  12   3  10       47.19       60.69      5.67 o 
  13   3  10      343.67      349.84     12.11 o 
  14   3  10       35.40       28.42      4.57 o 
  15   3  10       43.27       51.92      5.84 o 
  16   3  10       42.16       39.09      5.79 o 
  17   3  10       16.50       17.70      4.61 o 
  18   3  10       40.45       52.27      7.53 o 
  19   3  10       86.69       95.55      9.54 o 
   0   4  10      248.71      229.05     16.05 o 
   1   4  10       99.62      105.91      6.87 o 
   2   4  10      267.65      226.74      7.50 o 
   3   4  10      122.95      119.67      6.39 o 
   4   4  10       77.55      100.31      6.10 o 
   5   4  10       28.71       14.13      3.07 o 
   6   4  10       80.94       68.96      5.51 o 
   7   4  10      343.68      328.17     11.04 o 
   8   4  10       39.83       31.92      4.69 o 
   9   4  10       43.39       41.51      4.82 o 
  10   4  10       82.40      100.86      6.96 o 
  11   4  10        8.21        6.30      3.07 o 
  12   4  10       23.04       23.31      4.30 o 
  13   4  10       11.25        0.88      3.02 o 
  14   4  10        7.56       14.37      4.46 o 
  15   4  10       17.49        6.95      4.25 o 
  16   4  10       61.10       53.96      7.06 o 
  17   4  10      100.29      110.44     13.91 o 
  18   4  10       92.92      112.56     10.55 o 
   1   5  10       55.45       51.47      5.53 o 
   2   5  10       45.62       37.43      4.91 o 
   3   5  10       31.29       34.53      4.94 o 
   4   5  10      116.76      116.10      7.73 o 
   5   5  10       23.75       26.59      4.59 o 
   6   5  10      181.34      208.28      9.34 o 
   7   5  10       16.56       27.58      4.38 o 
   8   5  10       77.17       83.03      7.70 o 
   9   5  10       37.00       48.31      6.46 o 
  10   5  10      168.59      180.20     10.94 o 
  11   5  10       48.73       32.96      5.91 o 
  12   5  10       39.23       46.68      6.87 o 
  13   5  10       42.95       45.60      6.82 o 
  14   5  10        5.35        4.41      4.06 o 
  15   5  10       23.22       27.33      7.95 o 
   0   6  10       20.67       19.32     10.23 o 
   1   6  10       19.81       18.03      7.11 o 
   2   6  10       15.07       11.99      6.93 o 
   3   6  10       57.08       45.31      9.53 o 
   4   6  10       29.81       30.60      8.45 o 
   5   6  10       71.76       82.26     19.89 o 
   6   6  10        2.87        9.62      5.86 o 
   7   6  10       50.48       48.26     10.10 o 
   8   6  10       46.95       60.86     11.13 o 
   9   6  10       31.02       41.79      6.77 o 
  10   6  10        8.61        5.28      4.46 o 
  11   6  10       10.15       11.16      5.81 o 
  12   6  10        7.01       14.63      5.33 o 
   1   7  10        3.12        1.91      6.10 o 
   2   7  10       19.35       19.09      8.61 o 
   3   7  10       47.19       69.45     12.74 o 
   4   7  10       31.15       45.53     10.58 o 
   5   7  10       54.51       77.69     13.26 o 
   6   7  10        5.33        0.11     18.04 o 
   2   0  11      718.96      699.66     14.16 o 
   4   0  11      776.21      728.41     16.45 o 
   6   0  11     3176.71     3078.97     50.22 o 
   8   0  11     1264.08     1182.83     24.74 o 
  10   0  11      171.96      176.71     12.50 o 
  12   0  11      441.62      496.32     23.30 o 
  14   0  11       30.31       16.76      5.97 o 
  16   0  11      660.09      630.41     29.26 o 
  18   0  11      144.19      168.75     15.34 o 
  20   0  11      159.20      198.01     17.33 o 
   0   1  11      294.09      317.01      8.60 o 
   1   1  11       41.02       61.06      2.77 o 
   2   1  11        8.10       12.87      1.62 o 
   3   1  11      618.03      596.80     10.06 o 
   4   1  11      120.55       91.04      3.94 o 
   5   1  11      149.78      155.49      4.88 o 
   6   1  11      562.34      513.42     10.81 o 
   7   1  11      631.66      622.91     13.72 o 
   8   1  11      683.80      711.57     15.12 o 
   9   1  11      275.79      271.44      8.77 o 
  10   1  11      467.28      460.42     17.95 o 
  11   1  11       39.02       33.18      3.98 o 
  12   1  11      567.74      536.75     14.98 o 
  13   1  11       39.04       40.04      5.52 o 
  14   1  11       90.32       78.38      7.20 o 
  15   1  11       94.50      106.82      8.43 o 
  16   1  11       92.96       94.91      8.32 o 
  17   1  11       41.64       45.50     10.09 o 
  18   1  11       89.38       77.23      7.83 o 
  19   1  11       55.12       56.21     12.78 o 
  20   1  11       45.79       54.56      7.43 o 
   1   2  11      316.02      325.14      7.50 o 
   2   2  11       37.61       39.10      4.34 o 
   3   2  11      247.49      220.12      5.82 o 
   4   2  11       67.27       77.41      4.66 o 
   5   2  11       29.52       28.14      3.28 o 
   6   2  11       62.42       55.58      5.78 o 
   7   2  11      109.75      101.47      5.75 o 
   8   2  11       66.24       81.64      5.27 o 
   9   2  11      361.58      340.99     14.29 o 
  10   2  11      169.24      177.82      6.62 o 
  11   2  11       46.97       40.62      4.43 o 
  12   2  11       34.91       40.89      3.91 o 
  13   2  11      108.74      110.40      5.70 o 
  14   2  11      124.98      123.90      6.55 o 
  15   2  11       48.96       53.83      6.06 o 
  16   2  11      115.91      137.65      9.93 o 
  17   2  11       25.93       25.10      5.50 o 
  18   2  11       24.51       20.74      5.42 o 
  19   2  11       59.00       59.60      7.73 o 
  20   2  11        3.37        5.02      4.11 o 
   0   3  11      230.30      254.21     15.32 o 
   1   3  11      298.62      309.90      8.22 o 
   2   3  11      489.82      466.04     10.64 o 
   3   3  11      754.74      766.22     16.13 o 
   4   3  11       63.67       62.49      4.63 o 
   5   3  11      198.32      160.33      7.08 o 
   6   3  11        2.51        2.83      2.07 o 
   7   3  11      475.43      437.44     12.29 o 
   8   3  11      212.13      213.47     10.88 o 
   9   3  11       12.36       18.70      3.38 o 
  10   3  11        8.09        6.98      2.70 o 
  11   3  11      122.37      108.67      7.01 o 
  12   3  11       35.74       34.55      4.76 o 
  13   3  11        4.80        7.60      3.14 o 
  14   3  11       37.51       33.56      4.90 o 
  15   3  11      129.08      115.02      8.24 o 
  16   3  11      112.60      115.98      8.87 o 
  17   3  11      206.47      238.05     12.31 o 
  18   3  11       11.63       10.74      5.54 o 
   1   4  11       99.90      113.42     10.27 o 
   2   4  11      103.51      109.23      7.34 o 
   3   4  11      273.64      238.87      8.05 o 
   4   4  11      726.59      697.42     16.43 o 
   5   4  11       82.67       87.79      5.91 o 
   6   4  11      116.10      127.70      7.08 o 
   7   4  11       32.72       30.69      4.26 o 
   8   4  11      171.72      144.92      7.87 o 
   9   4  11       31.78       32.67      4.46 o 
  10   4  11       33.33       26.73      4.41 o 
  11   4  11        4.07        5.08      2.87 o 
  12   4  11       23.43       16.03      4.15 o 
  13   4  11      183.47      171.32     10.43 o 
  14   4  11       26.05       24.74      7.77 o 
  15   4  11       14.36       16.44      4.76 o 
  16   4  11      174.54      203.59     21.39 o 
  17   4  11       11.33       15.79      4.99 o 
   0   5  11      480.47      492.13     21.80 o 
   1   5  11       28.44       27.87      4.97 o 
   2   5  11      265.75      251.63     11.05 o 
   3   5  11       22.28       27.54      4.96 o 
   4   5  11       60.72       56.35      6.14 o 
   5   5  11       13.20        9.33      9.09 o 
   6   5  11       21.65       24.24      4.84 o 
   7   5  11       18.22       22.49      4.58 o 
   8   5  11       66.26       78.78      9.33 o 
   9   5  11       61.18       53.42      6.68 o 
  10   5  11       36.96       46.02      6.49 o 
  11   5  11        6.18        8.70      4.31 o 
  12   5  11       30.28       46.33      6.85 o 
  13   5  11        1.72       -3.27      3.27 o 
  14   5  11       36.81       25.27     11.72 o 
   1   6  11       49.42       73.11     11.94 o 
   2   6  11        2.75        8.13      6.10 o 
   3   6  11       14.06       17.59      7.22 o 
   4   6  11        2.34        2.80      5.52 o 
   5   6  11       14.09       22.75      8.13 o 
   6   6  11       25.43       28.28      8.05 o 
   7   6  11       41.08       42.15     15.63 o 
   8   6  11        3.00        0.14      5.60 o 
   9   6  11        3.77        7.14      5.93 o 
  10   6  11       11.69       11.88      8.09 o 
  11   6  11       99.07      104.29      9.63 o 
   0   7  11        2.56        6.25      9.94 o 
   1   7  11       16.84       11.79      8.01 o 
   2   7  11       41.44       49.34     12.36 o 
   3   7  11       16.99       17.68      8.63 o 
   0   0  12      531.37      537.12     39.21 o 
   2   0  12     1014.89      980.87     18.41 o 
   4   0  12      378.74      369.28     20.23 o 
   6   0  12      272.06      279.57      9.98 o 
   8   0  12     1532.37     1595.12     35.93 o 
  10   0  12      827.47      778.14     30.68 o 
  12   0  12       32.75       25.57      6.53 o 
  14   0  12      216.21      183.53     15.06 o 
  16   0  12       77.15       99.15     12.22 o 
  18   0  12        8.87       -0.57      4.26 o 
  20   0  12      142.06      152.84     15.91 o 
   1   1  12     1437.29     1346.33     20.98 o 
   2   1  12      835.84      771.99     12.40 o 
   3   1  12      505.86      519.47     10.20 o 
   4   1  12      213.01      208.37      7.74 o 
   5   1  12       55.79       71.14      3.86 o 
   6   1  12      435.10      427.05     11.52 o 
   7   1  12       77.76       72.00      4.85 o 
   8   1  12      207.42      194.98      7.57 o 
   9   1  12       61.12       76.16      5.19 o 
  10   1  12      113.41      112.52      6.82 o 
  11   1  12       14.54       16.57      3.54 o 
  12   1  12       89.34       96.10      7.72 o 
  13   1  12      331.11      385.10     27.27 o 
  14   1  12       30.65       26.12      4.97 o 
  15   1  12       16.40        8.25      3.75 o 
  16   1  12      103.39       82.70      8.66 o 
  17   1  12        8.05        5.64      4.26 o 
  18   1  12      108.87      108.43     17.33 o 
  19   1  12       34.83       21.14      5.32 o 
   0   2  12      118.16      117.41      6.11 o 
   1   2  12       22.25       18.53      2.16 o 
   2   2  12      110.51       91.11      3.82 o 
   3   2  12      563.67      603.30     13.53 o 
   4   2  12      107.11      115.00      5.66 o 
   5   2  12      779.53      756.41     15.97 o 
   6   2  12        0.75        0.33      1.89 o 
   7   2  12      158.28      171.05      9.55 o 
   8   2  12       14.86        5.46      2.45 o 
   9   2  12      123.92      120.17      8.24 o 
  10   2  12      146.16      174.37      7.95 o 
  11   2  12      132.82      129.56      6.08 o 
  12   2  12        2.90        5.46      2.40 o 
  13   2  12      432.77      461.62     12.51 o 
  14   2  12       89.72       77.89      6.04 o 
  15   2  12        5.58        6.38      5.40 o 
  16   2  12       13.78       12.23      4.57 o 
  17   2  12       24.59       18.56      5.82 o 
  18   2  12        6.55        8.91      4.36 o 
  19   2  12       79.72      105.98     31.25 o 
   1   3  12       73.22       73.27      4.36 o 
   2   3  12      489.91      467.78     10.92 o 
   3   3  12      748.16      729.24     14.52 o 
   4   3  12       78.80       77.72      5.45 o 
   5   3  12       61.94       65.84      5.00 o 
   6   3  12       36.82       33.36      3.97 o 
   7   3  12      237.92      200.34      8.36 o 
   8   3  12       11.54       10.39      2.97 o 
   9   3  12      164.23      161.90      7.89 o 
  10   3  12       14.28       10.55      3.06 o 
  11   3  12       32.65       50.79      5.99 o 
  12   3  12      107.55      125.19      7.69 o 
  13   3  12       33.39       28.43      4.88 o 
  14   3  12       67.94       83.83      7.63 o 
  15   3  12        7.47       14.39      4.80 o 
  16   3  12       34.55       42.04      8.17 o 
  17   3  12       26.96       22.72      5.73 o 
  18   3  12       33.32       41.31      7.36 o 
   0   4  12      908.14      956.74     56.54 o 
   1   4  12        7.59       -2.80      2.80 o 
   2   4  12      661.42      619.60     17.13 o 
   3   4  12       79.87       68.48      6.50 o 
   4   4  12       23.00       30.12      3.56 o 
   5   4  12      160.96      173.30      8.07 o 
   6   4  12       54.71       52.89      5.11 o 
   7   4  12      103.29      116.62      7.18 o 
   8   4  12       65.34       61.25      5.69 o 
   9   4  12        9.81        7.44      3.21 o 
  10   4  12      183.49      200.04      9.56 o 
  11   4  12        6.37        7.51      3.71 o 
  12   4  12       59.11       71.67      7.48 o 
  13   4  12       15.67       20.79      5.31 o 
  14   4  12       26.95       27.04      5.76 o 
  15   4  12       22.67       26.42      5.62 o 
  16   4  12       37.60       37.09      8.06 o 
   1   5  12        1.82       -1.81      4.41 o 
   2   5  12       68.55       59.09     10.14 o 
   3   5  12        0.87        0.43      5.02 o 
   4   5  12       76.25       64.73     10.63 o 
   5   5  12        1.69        7.04      5.68 o 
   6   5  12      419.11      433.73     58.95 o 
   7   5  12       26.95       30.56     12.22 o 
   8   5  12       25.39       34.73      5.58 o 
   9   5  12       22.90       31.36      5.46 o 
  10   5  12       41.13       41.21      6.43 o 
  11   5  12       61.87       67.57      7.70 o 
  12   5  12       94.99      120.32     11.95 o 
  13   5  12       18.61       38.29      6.65 o 
   0   6  12       41.41       47.16     14.20 o 
   1   6  12        0.16        2.37      6.82 o 
   2   6  12        2.31        2.74      5.61 o 
   3   6  12      105.71       72.43     12.23 o 
   4   6  12       15.91       31.59      9.26 o 
   5   6  12       11.85       15.77      7.17 o 
   6   6  12        0.09       -4.92      4.92 o 
   7   6  12       41.76       48.02     10.99 o 
   8   6  12       14.15       16.41      8.01 o 
   9   6  12       13.96       15.80      7.46 o 
   2   0  13       54.03       41.28      5.07 o 
   4   0  13      953.32      896.63     23.09 o 
   6   0  13      785.92      750.43     21.07 o 
   8   0  13       26.23       34.94      7.10 o 
  10   0  13       14.99       10.51      5.11 o 
  12   0  13       29.31       23.30      6.53 o 
  14   0  13       34.30       52.84      9.38 o 
  16   0  13      328.25      339.49     21.59 o 
  18   0  13       56.22       52.84     10.51 o 
   0   1  13       55.01       50.54      4.65 o 
   1   1  13       61.16       56.71      3.34 o 
   2   1  13      474.39      411.48      8.63 o 
   3   1  13      830.84      826.48     14.30 o 
   4   1  13       46.30       62.45      4.56 o 
   5   1  13      626.80      613.45     13.95 o 
   6   1  13      122.80      128.26      6.27 o 
   7   1  13      397.38      372.27     12.50 o 
   8   1  13      258.87      227.01     15.25 o 
   9   1  13      138.63      165.07     10.04 o 
  10   1  13       17.42       19.66      3.73 o 
  11   1  13      200.81      176.62     19.03 o 
  12   1  13      217.45      189.13     10.71 o 
  13   1  13      131.94      126.05      9.10 o 
  14   1  13        5.12       14.35      4.42 o 
  15   1  13       84.37       92.59      8.43 o 
  16   1  13      105.79      113.52      9.33 o 
  17   1  13       38.92       35.48      7.53 o 
  18   1  13       29.67       26.97      9.52 o 
  19   1  13       23.80       23.60      5.72 o 
   1   2  13      397.88      401.34     11.22 o 
   2   2  13        1.22       -1.82      1.82 o 
   3   2  13      194.51      185.53      6.80 o 
   4   2  13        5.45        4.46      2.14 o 
   5   2  13      301.83      285.87      9.24 o 
   6   2  13      328.25      335.37     10.27 o 
   7   2  13      347.38      361.52     14.93 o 
   8   2  13       33.94       34.31      4.18 o 
   9   2  13      266.47      252.73      9.44 o 
  10   2  13       59.23       53.36      5.16 o 
  11   2  13       42.69       43.79      6.08 o 
  12   2  13       30.48       25.68      3.93 o 
  13   2  13      140.74      131.99      7.50 o 
  14   2  13       28.28       22.90      5.19 o 
  15   2  13       56.21       54.47      7.23 o 
  16   2  13        9.23       14.04      5.21 o 
  17   2  13       32.13       32.78      6.33 o 
  18   2  13       18.60       18.15      5.50 o 
   0   3  13      145.71      152.33     13.78 o 
   1   3  13      360.39      304.55     11.32 o 
   2   3  13       40.05       25.05      3.33 o 
   3   3  13      171.44      154.51      6.50 o 
   4   3  13       54.02       48.64      4.45 o 
   5   3  13      391.62      389.00     11.49 o 
   6   3  13      121.72      121.05      6.73 o 
   7   3  13      238.86      256.93      9.63 o 
   8   3  13        5.81        3.81      4.14 o 
   9   3  13        9.62        8.78      2.90 o 
  10   3  13       13.11        9.16      3.19 o 
  11   3  13      144.25      126.80      8.53 o 
  12   3  13      105.55       97.32      7.14 o 
  13   3  13        7.83        6.24      3.74 o 
  14   3  13       29.82       23.18      5.00 o 
  15   3  13      152.45      146.70      9.97 o 
  16   3  13       21.27       16.22      5.04 o 
  17   3  13      130.41      156.96     12.03 o 
   1   4  13       19.70       15.61      3.98 o 
   2   4  13        8.41        8.31      3.65 o 
   3   4  13      260.57      253.23     11.34 o 
   4   4  13      461.33      442.06     14.83 o 
   5   4  13       52.20       51.40      7.18 o 
   6   4  13      122.49      143.78      7.85 o 
   7   4  13       74.04       63.87      8.90 o 
   8   4  13      256.50      241.91     13.74 o 
   9   4  13       47.21       48.25      6.44 o 
  10   4  13       11.68        8.74      3.78 o 
  11   4  13        7.34       11.15      3.98 o 
  12   4  13       17.71       15.55      5.91 o 
  13   4  13       44.91       49.79      7.18 o 
  14   4  13       17.95        6.34      4.16 o 
  15   4  13        1.32        0.56      4.09 o 
   0   5  13      130.84       82.10     17.05 o 
   1   5  13       16.21        7.40      6.11 o 
   2   5  13      172.84      222.41     17.31 o 
   3   5  13       34.00       27.07      8.12 o 
   4   5  13      134.34      163.64     15.63 o 
   5   5  13       89.54      110.90     15.20 o 
   6   5  13       22.92       21.57      7.31 o 
   7   5  13       36.41       39.03      9.10 o 
   8   5  13      129.35      161.20     15.70 o 
   9   5  13       28.85       34.56     18.32 o 
  10   5  13       65.51       59.80      7.21 o 
  11   5  13       10.92       12.29      4.87 o 
  12   5  13       24.75       32.80      6.18 o 
   1   6  13       56.20       54.34     11.03 o 
   2   6  13        6.61        2.01      6.42 o 
   3   6  13        6.33       15.12      7.83 o 
   4   6  13       25.74       45.27     10.44 o 
   5   6  13       12.46       30.14      9.23 o 
   6   6  13       19.15       13.59      9.80 o 
   7   6  13       63.01      103.51     14.61 o 
   0   0  14       60.87       75.85      8.81 o 
   2   0  14      358.09      342.96     13.06 o 
   4   0  14       82.23       99.37      7.22 o 
   6   0  14      207.41      155.68     12.78 o 
   8   0  14      131.94      130.40     12.22 o 
  10   0  14      497.86      492.91     24.43 o 
  12   0  14      118.47       90.34     11.36 o 
  14   0  14      311.25      354.55     21.88 o 
  16   0  14      132.83      121.59     14.20 o 
  18   0  14        1.41        1.99      5.40 o 
   1   1  14      220.81      191.85      5.95 o 
   2   1  14       19.86       22.50      2.59 o 
   3   1  14      326.00      330.60      9.92 o 
   4   1  14       51.29       47.86      4.28 o 
   5   1  14       84.01       71.86      5.01 o 
   6   1  14       80.27       84.15      5.98 o 
   7   1  14        6.44        3.16      2.48 o 
   8   1  14      192.75      183.01      8.67 o 
   9   1  14      102.36      102.55      8.66 o 
  10   1  14       48.13       57.69     14.77 o 
  11   1  14      184.38      193.44     11.08 o 
  12   1  14       34.70       35.44      5.92 o 
  13   1  14      121.58      132.73      9.59 o 
  14   1  14       76.96       99.37      8.92 o 
  15   1  14       47.97       47.06     10.51 o 
  16   1  14      124.18      118.04      9.94 o 
  17   1  14       40.56       46.79      7.53 o 
  18   1  14       85.21       99.00      9.94 o 
   0   2  14      184.26      166.99     11.92 o 
   1   2  14      383.71      339.61      9.34 o 
   2   2  14      294.89      260.64     10.41 o 
   3   2  14        1.97       -0.41      1.87 o 
   4   2  14      174.44      177.95      7.59 o 
   5   2  14      543.80      531.10     13.65 o 
   6   2  14       66.61       75.11      5.52 o 
   7   2  14      133.09      139.70      7.23 o 
   8   2  14       21.85       16.63      3.85 o 
   9   2  14       50.94       44.19      5.30 o 
  10   2  14       32.42       32.84      4.79 o 
  11   2  14      166.66      164.65      9.27 o 
  12   2  14        7.33        1.41      2.92 o 
  13   2  14      111.26      105.97      9.08 o 
  14   2  14       47.31       46.39      6.88 o 
  15   2  14      141.09      143.93     10.76 o 
  16   2  14        6.30       11.32      4.97 o 
  17   2  14      102.15       98.42      9.70 o 
   1   3  14       57.91       67.40      6.31 o 
   2   3  14       49.86       50.64      8.53 o 
   3   3  14      418.57      402.78     23.33 o 
   4   3  14        6.93        2.79      2.23 o 
   5   3  14       23.97       26.93      4.53 o 
   6   3  14       79.70       80.35      7.86 o 
   7   3  14       80.74       87.86      6.33 o 
   8   3  14       62.01       56.53      6.36 o 
   9   3  14        8.68       12.97      3.69 o 
  10   3  14        1.75        0.48      2.95 o 
  11   3  14      200.11      202.22      9.62 o 
  12   3  14       75.50       75.19      7.31 o 
  13   3  14       88.23       90.33      7.92 o 
  14   3  14       24.43       12.92      4.57 o 
  15   3  14      109.65      144.55     16.48 o 
  16   3  14      115.16      144.33     18.32 o 
   0   4  14      248.00      273.98     17.13 o 
   1   4  14       60.92       83.13      7.46 o 
   2   4  14      205.17      214.35     10.84 o 
   3   4  14       46.85       62.15      6.59 o 
   4   4  14       45.85       33.37      5.36 o 
   5   4  14       79.92       67.16      6.97 o 
   6   4  14       15.97       17.63      5.89 o 
   7   4  14       11.12        4.17      3.36 o 
   8   4  14       39.07       41.61     11.01 o 
   9   4  14       12.78        6.86      5.62 o 
  10   4  14      218.61      250.79     23.22 o 
  11   4  14       23.96       14.55      4.57 o 
  12   4  14       72.12       70.85      7.80 o 
  13   4  14        0.02       -0.02      3.78 o 
  14   4  14       74.81       77.85     10.72 o 
   1   5  14       80.76       93.10     12.64 o 
   2   5  14       72.58       94.01     12.86 o 
   3   5  14       20.28       16.22      7.36 o 
   4   5  14       89.36      112.64     13.95 o 
   5   5  14       22.93       11.50      6.88 o 
   6   5  14      229.42      229.45     29.26 o 
   7   5  14       23.91       29.45     16.76 o 
   8   5  14       80.00       99.76     13.42 o 
   9   5  14       30.60       29.30      8.43 o 
  10   5  14       34.25       37.16      9.95 o 
  11   5  14       27.84       26.14     11.08 o 
   0   6  14       42.93       56.54     17.05 o 
   1   6  14        1.54       -0.61      6.02 o 
   2   6  14       14.96       18.01      8.45 o 
   3   6  14       61.46       78.31     12.98 o 
   4   6  14       30.30       27.08     19.46 o 
   5   6  14       25.15       19.00      8.81 o 
   2   0  15      400.49      387.04     24.29 o 
   4   0  15      364.16      372.41     37.93 o 
   6   0  15      473.52      399.44     21.31 o 
   8   0  15      407.96      388.64     21.59 o 
  10   0  15      136.27      123.30     12.78 o 
  12   0  15       93.53      101.14     12.50 o 
  14   0  15      103.76      110.80     13.35 o 
  16   0  15       58.35       73.30     12.22 o 
   0   1  15       28.82       26.63      8.66 o 
   1   1  15       35.88       36.75      3.64 o 
   2   1  15       26.78       41.80      5.36 o 
   3   1  15       30.58       32.65      4.26 o 
   4   1  15      212.22      213.59     12.78 o 
   5   1  15       82.61       59.76      5.39 o 
   6   1  15        7.62       11.30      3.97 o 
   7   1  15      154.93      173.21     11.97 o 
   8   1  15      181.50      179.57     10.43 o 
   9   1  15       80.17       88.54      7.89 o 
  10   1  15        8.85       12.78      4.22 o 
  11   1  15       63.14       68.52      7.56 o 
  12   1  15      181.29      201.28     34.09 o 
  13   1  15       96.38      101.96     16.48 o 
  14   1  15        7.98       10.42      4.49 o 
  15   1  15       27.11       27.22      5.90 o 
  16   1  15       14.80        8.38      4.42 o 
  17   1  15       97.23      108.01     14.06 o 
   1   2  15       83.57       88.27      6.66 o 
   2   2  15       89.37       77.60      5.09 o 
   3   2  15       10.64        5.55      2.74 o 
   4   2  15       50.14       61.05      4.70 o 
   5   2  15      153.57      154.34     12.49 o 
   6   2  15       25.51       21.20      3.64 o 
   7   2  15       80.64       86.93      6.69 o 
   8   2  15       14.96       11.24      4.66 o 
   9   2  15       24.54       26.49      6.58 o 
  10   2  15       66.44       61.43      8.52 o 
  11   2  15      109.19      107.24      9.15 o 
  12   2  15       25.22       27.56      5.78 o 
  13   2  15       65.74       65.95      8.05 o 
  14   2  15        8.17        8.15      4.41 o 
  15   2  15       62.36       69.48     13.21 o 
  16   2  15        2.08        4.14      4.11 o 
   0   3  15      169.98      155.89     20.31 o 
   1   3  15       82.48       75.48      6.85 o 
   2   3  15       26.83       33.64      5.10 o 
   3   3  15       80.08       79.30      7.00 o 
   4   3  15       47.83       44.75      5.71 o 
   5   3  15      150.82      153.86      7.17 o 
   6   3  15       39.98       44.62      5.09 o 
   7   3  15       85.39       85.96      6.45 o 
   8   3  15       42.78       41.78      6.44 o 
   9   3  15      222.37      222.25      9.98 o 
  10   3  15       86.85      102.62      8.11 o 
  11   3  15        3.21        8.36      5.73 o 
  12   3  15      150.58      158.76     10.06 o 
  13   3  15       31.65       32.33      6.59 o 
  14   3  15       23.54       31.23      6.69 o 
   1   4  15       21.50       31.32      7.53 o 
   2   4  15       20.11       27.13      9.80 o 
   3   4  15      177.33      169.16     14.71 o 
   4   4  15      276.31      262.20     17.85 o 
   5   4  15       23.73       22.87      7.24 o 
   6   4  15      150.92      173.25     15.23 o 
   7   4  15       33.52       46.35      9.44 o 
   8   4  15      125.19      161.92     15.00 o 
   9   4  15       16.19       26.47     11.46 o 
  10   4  15       13.05       11.69      4.54 o 
  11   4  15       27.72       29.86      5.66 o 
  12   4  15       52.79       61.37      9.31 o 
   0   5  15      115.52      103.13     19.60 o 
   1   5  15       19.96       21.01      7.97 o 
   2   5  15      145.82      163.56     16.37 o 
   3   5  15        8.95       14.35      7.03 o 
   4   5  15       27.74       31.21      9.44 o 
   5   5  15       22.09       30.68      8.95 o 
   6   5  15       12.19        6.76      6.33 o 
   7   5  15       29.65       23.15      8.24 o 
   8   5  15       45.49       85.65     13.09 o 
   9   5  15       41.34       50.74     10.24 o 
   0   0  16      173.83      158.53     13.64 o 
   2   0  16     1003.14      981.34     26.62 o 
   4   0  16       33.59       52.84      9.09 o 
   6   0  16        7.80        1.99      4.26 o 
   8   0  16      224.17      218.19     16.48 o 
  10   0  16       77.33       63.92     10.23 o 
  12   0  16       50.37       52.84      9.94 o 
  14   0  16      392.70      394.89     24.72 o 
  16   0  16       27.51       36.65      9.66 o 
   1   1  16       67.35       65.98      7.22 o 
   2   1  16       42.52       40.43      4.93 o 
   3   1  16      208.59      188.96      8.89 o 
   4   1  16      145.16      147.95     11.00 o 
   5   1  16       54.01       51.05      5.35 o 
   6   1  16      144.14      157.52      8.58 o 
   7   1  16      124.55      122.26      9.38 o 
   8   1  16       29.11       29.82      5.38 o 
   9   1  16       68.75       53.09      6.88 o 
  10   1  16       32.90       29.43      5.70 o 
  11   1  16       19.42       16.96      5.12 o 
  12   1  16       11.68       21.42      5.38 o 
  13   1  16       30.80       31.31      6.12 o 
  14   1  16       31.19       26.31      6.96 o 
  15   1  16      105.15      125.83     18.61 o 
   0   2  16       84.86       80.00      9.67 o 
   1   2  16      102.73      117.86     12.09 o 
   2   2  16        5.73        9.35      3.40 o 
   3   2  16       43.94       39.10      5.54 o 
   4   2  16        8.69        5.13      3.03 o 
   5   2  16      384.89      387.89     13.27 o 
   6   2  16        8.32       12.04      3.54 o 
   7   2  16       12.85       10.60      3.66 o 
   8   2  16       60.60       65.10      7.78 o 
   9   2  16       45.02       45.56      7.10 o 
  10   2  16       39.38       45.98     14.49 o 
  11   2  16        3.23        0.73      3.68 o 
  12   2  16       42.02       35.95      6.40 o 
  13   2  16       72.39       63.51      8.18 o 
  14   2  16       26.34       42.36     16.19 o 
   1   3  16      140.89      142.14      9.01 o 
   2   3  16       20.04       18.32      4.34 o 
   3   3  16      196.42      176.12     10.05 o 
   4   3  16       12.36       10.01      3.91 o 
   5   3  16       21.16       23.83      4.83 o 
   6   3  16       21.15       18.21      6.19 o 
   7   3  16       40.39       40.05      6.97 o 
   8   3  16       25.23       31.36      5.44 o 
   9   3  16       78.88      107.70     11.24 o 
  10   3  16       21.96       29.70      5.59 o 
  11   3  16       71.26       59.72      6.99 o 
  12   3  16       25.52       27.11      8.24 o 
  13   3  16       19.01       15.69      7.24 o 
   0   4  16       24.21       21.88     11.08 o 
   1   4  16       67.12       81.69     21.88 o 
   2   4  16      130.70      107.22     12.85 o 
   3   4  16       15.54       19.57      7.08 o 
   4   4  16       67.74       81.34     11.81 o 
   5   4  16      233.24      228.69     17.66 o 
   6   4  16       13.06       11.48      6.19 o 
   7   4  16       57.52       64.92     16.34 o 
   8   4  16       46.15       67.12     15.77 o 
   9   4  16        0.51        2.83      6.07 o 
  10   4  16      192.13      200.60     17.39 o 
   1   5  16        1.74       14.07      7.00 o 
   2   5  16       21.63       10.67     11.51 o 
   3   5  16       66.57       67.21     12.05 o 
   4   5  16       49.98       63.19     11.85 o 
   5   5  16       11.31       14.54      7.03 o 
   6   5  16      225.43      250.98     24.29 o 
   2   0  17        2.22        5.11      5.11 o 
   4   0  17      376.90      410.80     23.01 o 
   6   0  17      213.93      276.71     19.03 o 
   8   0  17      114.19      112.50     13.07 o 
  10   0  17      123.54      102.84     13.35 o 
  12   0  17       32.71       56.25     10.80 o 
  14   0  17      154.35      187.50     18.18 o 
   0   1  17      152.47      161.65     15.91 o 
   1   1  17      107.20       98.21      9.21 o 
   2   1  17      163.23      164.51      8.74 o 
   3   1  17       30.39       39.80      5.13 o 
   4   1  17      188.27      195.50     10.17 o 
   5   1  17      263.63      267.10     12.90 o 
   6   1  17       25.39       19.71      5.97 o 
   7   1  17      214.42      213.28     12.13 o 
   8   1  17      134.74      124.38      9.70 o 
   9   1  17       93.33       94.16      8.93 o 
  10   1  17       24.18       30.97      6.19 o 
  11   1  17       55.21       57.92     16.48 o 
  12   1  17       54.02       54.52     10.09 o 
  13   1  17        4.98        0.57      3.82 o 
  14   1  17       36.00       50.92      8.03 o 
   1   2  17      184.74      178.65     27.27 o 
   2   2  17       18.93       17.26      5.52 o 
   3   2  17        6.66        7.67      4.91 o 
   4   2  17       70.63       74.84     15.63 o 
   5   2  17       36.16       35.89      5.14 o 
   6   2  17        8.74       10.30      3.58 o 
   7   2  17      129.08      130.96      8.68 o 
   8   2  17       57.01       71.41      7.91 o 
   9   2  17      188.76      178.90     11.81 o 
  10   2  17       11.63       10.72      4.49 o 
  11   2  17      102.27      109.02      9.87 o 
  12   2  17       12.57        8.68      4.57 o 
  13   2  17       12.45       24.33      6.10 o 
   0   3  17       26.72       30.10      7.42 o 
   1   3  17       70.07       68.19      7.25 o 
   2   3  17        5.19        4.37      3.53 o 
   3   3  17       82.97       79.35      7.66 o 
   4   3  17       34.33       25.23      5.97 o 
   5   3  17      127.20      121.09     17.36 o 
   6   3  17        8.16        4.70      5.38 o 
   7   3  17       54.20       62.07     10.15 o 
   8   3  17       17.71       21.39      4.90 o 
   9   3  17       61.97       58.59      6.99 o 
  10   3  17       10.47       20.55      5.53 o 
  11   3  17       57.07       60.70     18.61 o 
   1   4  17       58.05       69.47     11.08 o 
   2   4  17        5.00        8.73      6.22 o 
   3   4  17       68.85       50.09      9.73 o 
   4   4  17      163.57      174.76     15.86 o 
   5   4  17       18.89       13.69      6.73 o 
   6   4  17       54.69       50.40     10.22 o 
   7   4  17        6.43       -1.28      5.50 o 
   8   4  17       40.28       46.05      9.95 o 
   0   0  18      477.98      440.92     24.72 o 
   2   0  18      239.83      258.24     18.75 o 
   4   0  18      214.83      212.50     17.33 o 
   6   0  18       17.63       31.25      8.81 o 
   8   0  18      102.60       98.58     13.35 o 
  10   0  18      236.09      296.03     21.31 o 
  12   0  18      239.65      253.41     21.02 o 
   1   1  18       81.85       76.29     16.48 o 
   2   1  18        6.00       10.35      5.82 o 
   3   1  18      134.14      142.60     14.20 o 
   4   1  18      103.53       99.05      9.01 o 
   5   1  18       57.64       58.75      9.09 o 
   6   1  18      201.85      210.44     24.43 o 
   7   1  18       28.08       25.31      5.62 o 
   8   1  18       26.07       35.35     10.37 o 
   9   1  18       63.01       57.78      7.80 o 
  10   1  18        8.68       10.63      4.89 o 
  11   1  18       86.99      113.82     13.64 o 
  12   1  18        5.74       -2.00      3.80 o 
   0   2  18       68.65       96.88     15.06 o 
   1   2  18       54.53       52.19      8.32 o 
   2   2  18       24.22       14.06     11.79 o 
   3   2  18        3.29        2.88      4.72 o 
   4   2  18       41.34       50.48      8.64 o 
   5   2  18      160.09      157.41     13.13 o 
   6   2  18        1.17        8.24      6.82 o 
   7   2  18       24.78       21.87      7.10 o 
   8   2  18       30.49       29.98      6.14 o 
   9   2  18       10.29       12.70      4.68 o 
  10   2  18       11.35        9.90      4.77 o 
  11   2  18       32.94       37.48      8.66 o 
   1   3  18       39.21       44.04      8.52 o 
   2   3  18       18.40       22.60     10.65 o 
   3   3  18       32.88       33.07      8.03 o 
   4   3  18       40.80       34.21      8.12 o 
   5   3  18        4.92        5.68      5.62 o 
   6   3  18        8.60       16.66      6.55 o 
   7   3  18        3.49        3.23      5.70 o 
   8   3  18        5.05        1.45      5.39 o 
   9   3  18      100.82      126.14     18.47 o 
   0   4  18      112.87      184.66     23.58 o 
   1   4  18       46.73       45.33     12.50 o 
   2   4  18       57.74       56.26     10.62 o 
   3   4  18        4.82       11.09      6.19 o 
   4   4  18        4.98        2.69      6.07 o 
   5   4  18        9.97       14.40     16.05 o 
   2   0  19        1.15        6.53      6.25 o 
   4   0  19      661.77      646.32     32.10 o 
   6   0  19      268.19      319.32     21.88 o 
   8   0  19       54.49       53.13     11.36 o 
  10   0  19       52.36       55.11     11.65 o 
   0   1  19      314.42      311.65     23.01 o 
   1   1  19       43.23       40.81     13.92 o 
   2   1  19      132.76      144.32     16.76 o 
   3   1  19       86.15       79.55     13.35 o 
   4   1  19      140.92      142.05     16.76 o 
   5   1  19       20.82       24.23      5.78 o 
   6   1  19       36.87       46.03      7.23 o 
   7   1  19       26.14       26.75      8.10 o 
   8   1  19       33.44       38.61      6.91 o 
   9   1  19       37.72       38.71      7.11 o 
  10   1  19       32.68       52.10      7.92 o 
   1   2  19       62.80       80.89     10.34 o 
   2   2  19       17.28       18.54      6.27 o 
   3   2  19       12.34       24.12      6.71 o 
   4   2  19       53.54       48.27      9.66 o 
   5   2  19        8.66       14.49      7.95 o 
   6   2  19        7.31       10.80      7.95 o 
   7   2  19        7.39       10.23      7.67 o 
   8   2  19        7.68       16.48      7.95 o 
   9   2  19       75.60       91.31      9.75 o 
   0   3  19       33.44       43.47     12.78 o 
   1   3  19       15.28       28.04      7.77 o 
   2   3  19        7.11        9.80      6.43 o 
   3   3  19       12.99       15.59     11.36 o 
   4   3  19       15.87       27.75      8.17 o 
   5   3  19      110.38      122.41     13.62 o 
   6   3  19       29.52       26.49      8.17 o 
   4   0  20      322.16      328.41     23.01 o 
   6   0  20        7.55        6.53      6.25 o 
   8   0  20       53.04       59.38     12.22 o 
   1   1  20       48.42       51.14     12.22 o 
   2   1  20       67.09       59.09     12.78 o 
   3   1  20       51.29       68.18     13.07 o 
   4   1  20       31.72       29.55      9.94 o 
   5   1  20       68.38       66.76     13.07 o 
   6   1  20      113.53      153.98     17.90 o 
   7   1  20        9.67       15.92      5.70 o 
   0   2  20       82.23       91.19     15.63 o 
   1   2  20       21.56       33.34      8.01 o 
   2   2  20       17.84       25.80      7.28 o 
   3   2  20       17.30       30.40     10.23 o 
   4   2  20        9.99       13.92      8.81 o 
   5   2  20      103.55       88.07     15.63 o 
   6   2  20       26.53       16.76      9.09 o 
   2   1  21       20.21       25.28      9.38 o 
                                                 
